# Supplementary material for: The biological function of an insect antifreeze protein simulated by molecular dynamics
Source: eLife. 2015 May 7;4:e05142. doi: 10.7554/eLife.05142 (PMC4442126; doi:10.7554/eLife.05142)
Supplement: Supplementary file 1. — sbwAFP ice/water interface model. A pdb files of the initial sbwAFP ice water model is included. Constrained water molecules of the ice seed and disordered waters have a 1.0 value in the beta column. DOI: http://dx.doi.org/10.7554/eLife.05142.018 [file elife05142s001.pdb]

CRYST1    0.000    0.000    0.000  90.00  90.00  90.00 P 1           1
ATOM      1  OH2 TIP4A   1     -24.744 -55.257  -4.969  1.00  1.00      A    O
ATOM      2  H1  TIP4A   1     -25.692 -55.390  -4.996  1.00  0.00      A    H
ATOM      3  H2  TIP4A   1     -24.532 -55.232  -4.035  1.00  0.00      A    H
ATOM      4  OM  TIP4A   1     -24.838 -55.271  -4.853  1.00  0.00      A     
ATOM      5  OH2 TIP4A   2     -24.964 -52.416  -8.778  1.00  1.00      A    O
ATOM      6  H1  TIP4A   2     -24.502 -52.770  -8.018  1.00  0.00      A    H
ATOM      7  H2  TIP4A   2     -24.314 -51.874  -9.224  1.00  0.00      A    H
ATOM      8  OM  TIP4A   2     -24.822 -52.393  -8.738  1.00  0.00      A     
ATOM      9  OH2 TIP4A   3     -24.826 -48.142  -8.102  1.00  1.00      A    O
ATOM     10  H1  TIP4A   3     -25.774 -48.187  -7.982  1.00  0.00      A    H
ATOM     11  H2  TIP4A   3     -24.473 -48.100  -7.213  1.00  0.00      A    H
ATOM     12  OM  TIP4A   3     -24.902 -48.142  -7.973  1.00  0.00      A     
ATOM     13  OH2 TIP4A   4     -24.763 -50.740  -4.421  1.00  1.00      A    O
ATOM     14  H1  TIP4A   4     -24.389 -51.293  -5.107  1.00  0.00      A    H
ATOM     15  H2  TIP4A   4     -24.512 -49.850  -4.668  1.00  0.00      A    H
ATOM     16  OM  TIP4A   4     -24.683 -50.697  -4.541  1.00  0.00      A     
ATOM     17  OH2 TIP4A   5     -25.115 -45.856  -4.039  1.00  1.00      A    O
ATOM     18  H1  TIP4A   5     -24.751 -45.949  -3.158  1.00  0.00      A    H
ATOM     19  H2  TIP4A   5     -24.646 -45.111  -4.415  1.00  0.00      A    H
ATOM     20  OM  TIP4A   5     -25.009 -45.772  -3.975  1.00  0.00      A     
ATOM     21  OH2 TIP4A   6     -24.812 -41.693  -3.938  1.00  1.00      A    O
ATOM     22  H1  TIP4A   6     -25.755 -41.666  -3.774  1.00  0.00      A    H
ATOM     23  H2  TIP4A   6     -24.424 -41.853  -3.077  1.00  0.00      A    H
ATOM     24  OM  TIP4A   6     -24.883 -41.711  -3.807  1.00  0.00      A     
ATOM     25  OH2 TIP4A   7     -24.952 -43.728  -7.888  1.00  1.00      A    O
ATOM     26  H1  TIP4A   7     -24.644 -44.502  -8.360  1.00  0.00      A    H
ATOM     27  H2  TIP4A   7     -24.573 -42.989  -8.364  1.00  0.00      A    H
ATOM     28  OM  TIP4A   7     -24.864 -43.733  -8.009  1.00  0.00      A     
ATOM     29  OH2 TIP4A   8     -25.039 -39.189  -7.863  1.00  1.00      A    O
ATOM     30  H1  TIP4A   8     -24.595 -39.162  -7.017  1.00  0.00      A    H
ATOM     31  H2  TIP4A   8     -24.792 -38.369  -8.291  1.00  0.00      A    H
ATOM     32  OM  TIP4A   8     -24.951 -39.080  -7.810  1.00  0.00      A     
ATOM     33  OH2 TIP4A   9     -24.907 -34.606  -7.498  1.00  1.00      A    O
ATOM     34  H1  TIP4A   9     -25.859 -34.571  -7.406  1.00  0.00      A    H
ATOM     35  H2  TIP4A   9     -24.579 -34.615  -6.599  1.00  0.00      A    H
ATOM     36  OM  TIP4A   9     -24.987 -34.603  -7.371  1.00  0.00      A     
ATOM     37  OH2 TIP4A  10     -24.888 -37.188  -3.482  1.00  1.00      A    O
ATOM     38  H1  TIP4A  10     -24.704 -37.950  -4.033  1.00  0.00      A    H
ATOM     39  H2  TIP4A  10     -24.578 -36.441  -3.994  1.00  0.00      A    H
ATOM     40  OM  TIP4A  10     -24.825 -37.190  -3.619  1.00  0.00      A     
ATOM     41  OH2 TIP4A  11     -24.914 -32.272  -3.603  1.00  1.00      A    O
ATOM     42  H1  TIP4A  11     -24.605 -32.358  -2.702  1.00  0.00      A    H
ATOM     43  H2  TIP4A  11     -24.435 -31.520  -3.950  1.00  0.00      A    H
ATOM     44  OM  TIP4A  11     -24.813 -32.187  -3.532  1.00  0.00      A     
ATOM     45  OH2 TIP4A  12     -24.760 -28.199  -2.975  1.00  1.00      A    O
ATOM     46  H1  TIP4A  12     -25.706 -28.078  -2.902  1.00  0.00      A    H
ATOM     47  H2  TIP4A  12     -24.471 -28.379  -2.080  1.00  0.00      A    H
ATOM     48  OM  TIP4A  12     -24.844 -28.207  -2.851  1.00  0.00      A     
ATOM     49  OH2 TIP4A  13     -25.091 -30.243  -7.262  1.00  1.00      A    O
ATOM     50  H1  TIP4A  13     -24.821 -31.005  -7.775  1.00  0.00      A    H
ATOM     51  H2  TIP4A  13     -24.800 -29.491  -7.778  1.00  0.00      A    H
ATOM     52  OM  TIP4A  13     -25.019 -30.244  -7.394  1.00  0.00      A     
ATOM     53  OH2 TIP4A  14     -24.969 -25.645  -6.828  1.00  1.00      A    O
ATOM     54  H1  TIP4A  14     -24.565 -25.581  -5.962  1.00  0.00      A    H
ATOM     55  H2  TIP4A  14     -24.684 -24.853  -7.285  1.00  0.00      A    H
ATOM     56  OM  TIP4A  14     -24.881 -25.535  -6.776  1.00  0.00      A     
ATOM     57  OH2 TIP4A  15     -24.893 -21.169  -6.644  1.00  1.00      A    O
ATOM     58  H1  TIP4A  15     -25.834 -21.193  -6.817  1.00  0.00      A    H
ATOM     59  H2  TIP4A  15     -24.520 -21.808  -7.251  1.00  0.00      A    H
ATOM     60  OM  TIP4A  15     -24.965 -21.254  -6.744  1.00  0.00      A     
ATOM     61  OH2 TIP4A  16     -24.798 -23.535  -2.738  1.00  1.00      A    O
ATOM     62  H1  TIP4A  16     -24.489 -24.298  -3.225  1.00  0.00      A    H
ATOM     63  H2  TIP4A  16     -24.437 -22.786  -3.213  1.00  0.00      A    H
ATOM     64  OM  TIP4A  16     -24.712 -23.537  -2.861  1.00  0.00      A     
ATOM     65  OH2 TIP4A  17     -24.902 -19.393  -2.546  1.00  1.00      A    O
ATOM     66  H1  TIP4A  17     -24.418 -18.628  -2.853  1.00  0.00      A    H
ATOM     67  H2  TIP4A  17     -24.581 -20.113  -3.089  1.00  0.00      A    H
ATOM     68  OM  TIP4A  17     -24.799 -19.388  -2.655  1.00  0.00      A     
ATOM     69  OH2 TIP4A  18     -24.812 -14.820  -2.458  1.00  1.00      A    O
ATOM     70  H1  TIP4A  18     -25.756 -14.666  -2.472  1.00  0.00      A    H
ATOM     71  H2  TIP4A  18     -24.574 -14.769  -1.532  1.00  0.00      A    H
ATOM     72  OM  TIP4A  18     -24.902 -14.794  -2.341  1.00  0.00      A     
ATOM     73  OH2 TIP4A  19     -24.905 -16.496  -6.286  1.00  1.00      A    O
ATOM     74  H1  TIP4A  19     -24.598 -17.260  -6.774  1.00  0.00      A    H
ATOM     75  H2  TIP4A  19     -24.692 -15.751  -6.848  1.00  0.00      A    H
ATOM     76  OM  TIP4A  19     -24.838 -16.498  -6.420  1.00  0.00      A     
ATOM     77  OH2 TIP4A  20     -24.904 -12.247  -6.001  1.00  1.00      A    O
ATOM     78  H1  TIP4A  20     -24.686 -12.133  -5.077  1.00  0.00      A    H
ATOM     79  H2  TIP4A  20     -24.583 -11.451  -6.424  1.00  0.00      A    H
ATOM     80  OM  TIP4A  20     -24.835 -12.131  -5.938  1.00  0.00      A     
ATOM     81  OH2 TIP4A  21     -25.041  -7.569  -5.554  1.00  1.00      A    O
ATOM     82  H1  TIP4A  21     -25.998  -7.576  -5.529  1.00  0.00      A    H
ATOM     83  H2  TIP4A  21     -24.778  -7.420  -4.646  1.00  0.00      A    H
ATOM     84  OM  TIP4A  21     -25.130  -7.551  -5.435  1.00  0.00      A     
ATOM     85  OH2 TIP4A  22     -24.911 -10.060  -2.024  1.00  1.00      A    O
ATOM     86  H1  TIP4A  22     -24.642 -10.733  -2.647  1.00  0.00      A    H
ATOM     87  H2  TIP4A  22     -24.797  -9.235  -2.497  1.00  0.00      A    H
ATOM     88  OM  TIP4A  22     -24.862 -10.040  -2.164  1.00  0.00      A     
ATOM     89  OH2 TIP4A  23     -24.883  -5.499  -1.508  1.00  1.00      A    O
ATOM     90  H1  TIP4A  23     -24.524  -5.509  -0.621  1.00  0.00      A    H
ATOM     91  H2  TIP4A  23     -24.533  -4.698  -1.901  1.00  0.00      A    H
ATOM     92  OM  TIP4A  23     -24.792  -5.397  -1.446  1.00  0.00      A     
ATOM     93  OH2 TIP4A  24     -24.862  -1.291  -1.286  1.00  1.00      A    O
ATOM     94  H1  TIP4A  24     -25.811  -1.167  -1.256  1.00  0.00      A    H
ATOM     95  H2  TIP4A  24     -24.614  -1.449  -0.375  1.00  0.00      A    H
ATOM     96  OM  TIP4A  24     -24.952  -1.295  -1.165  1.00  0.00      A     
ATOM     97  OH2 TIP4A  25     -24.771  -3.103  -5.400  1.00  1.00      A    O
ATOM     98  H1  TIP4A  25     -24.464  -3.867  -5.889  1.00  0.00      A    H
ATOM     99  H2  TIP4A  25     -24.472  -2.353  -5.913  1.00  0.00      A    H
ATOM    100  OM  TIP4A  25     -24.693  -3.104  -5.528  1.00  0.00      A     
ATOM    101  OH2 TIP4A  26     -24.984   1.344  -5.231  1.00  1.00      A    O
ATOM    102  H1  TIP4A  26     -24.619   1.407  -4.349  1.00  0.00      A    H
ATOM    103  H2  TIP4A  26     -24.726   2.160  -5.657  1.00  0.00      A    H
ATOM    104  OM  TIP4A  26     -24.904   1.456  -5.172  1.00  0.00      A     
ATOM    105  OH2 TIP4A  27     -24.954   5.712  -5.206  1.00  1.00      A    O
ATOM    106  H1  TIP4A  27     -25.898   5.647  -5.351  1.00  0.00      A    H
ATOM    107  H2  TIP4A  27     -24.864   5.842  -4.263  1.00  0.00      A    H
ATOM    108  OM  TIP4A  27     -25.064   5.721  -5.104  1.00  0.00      A     
ATOM    109  OH2 TIP4A  28     -24.649   3.281  -0.993  1.00  1.00      A    O
ATOM    110  H1  TIP4A  28     -24.458   2.424  -1.375  1.00  0.00      A    H
ATOM    111  H2  TIP4A  28     -24.566   3.894  -1.723  1.00  0.00      A    H
ATOM    112  OM  TIP4A  28     -24.614   3.249  -1.135  1.00  0.00      A     
ATOM    113  OH2 TIP4A  29     -20.319 -55.210  -4.869  1.00  1.00      A    O
ATOM    114  H1  TIP4A  29     -20.730 -55.895  -5.397  1.00  0.00      A    H
ATOM    115  H2  TIP4A  29     -20.931 -55.062  -4.149  1.00  0.00      A    H
ATOM    116  OM  TIP4A  29     -20.450 -55.279  -4.844  1.00  0.00      A     
ATOM    117  OH2 TIP4A  30     -17.572 -55.361  -4.964  1.00  1.00      A    O
ATOM    118  H1  TIP4A  30     -18.513 -55.482  -5.087  1.00  0.00      A    H
ATOM    119  H2  TIP4A  30     -17.451 -55.367  -4.014  1.00  0.00      A    H
ATOM    120  OM  TIP4A  30     -17.677 -55.378  -4.858  1.00  0.00      A     
ATOM    121  OH2 TIP4A  31     -24.126 -54.981  -9.985  1.00  1.00      A    O
ATOM    122  H1  TIP4A  31     -23.192 -54.859 -10.158  1.00  0.00      A    H
ATOM    123  H2  TIP4A  31     -24.425 -54.125  -9.675  1.00  0.00      A    H
ATOM    124  OM  TIP4A  31     -24.045 -54.856  -9.967  1.00  0.00      A     
ATOM    125  OH2 TIP4A  32     -21.275 -54.779 -10.042  1.00  1.00      A    O
ATOM    126  H1  TIP4A  32     -20.823 -54.113  -9.524  1.00  0.00      A    H
ATOM    127  H2  TIP4A  32     -20.867 -55.605  -9.780  1.00  0.00      A    H
ATOM    128  OM  TIP4A  32     -21.165 -54.799  -9.942  1.00  0.00      A     
ATOM    129  OH2 TIP4A  33     -23.885 -52.830  -6.252  1.00  1.00      A    O
ATOM    130  H1  TIP4A  33     -22.951 -53.020  -6.160  1.00  0.00      A    H
ATOM    131  H2  TIP4A  33     -24.323 -53.574  -5.839  1.00  0.00      A    H
ATOM    132  OM  TIP4A  33     -23.821 -52.949  -6.188  1.00  0.00      A     
ATOM    133  OH2 TIP4A  34     -23.915 -49.951  -9.810  1.00  1.00      A    O
ATOM    134  H1  TIP4A  34     -24.424 -50.199 -10.582  1.00  0.00      A    H
ATOM    135  H2  TIP4A  34     -24.497 -49.375  -9.315  1.00  0.00      A    H
ATOM    136  OM  TIP4A  34     -24.054 -49.908  -9.846  1.00  0.00      A     
ATOM    137  OH2 TIP4A  35     -23.941 -48.163  -5.444  1.00  1.00      A    O
ATOM    138  H1  TIP4A  35     -22.986 -48.092  -5.461  1.00  0.00      A    H
ATOM    139  H2  TIP4A  35     -24.220 -47.496  -4.817  1.00  0.00      A    H
ATOM    140  OM  TIP4A  35     -23.854 -48.068  -5.366  1.00  0.00      A     
ATOM    141  OH2 TIP4A  36     -21.203 -52.810  -5.983  1.00  1.00      A    O
ATOM    142  H1  TIP4A  36     -20.907 -53.566  -5.475  1.00  0.00      A    H
ATOM    143  H2  TIP4A  36     -20.946 -52.053  -5.459  1.00  0.00      A    H
ATOM    144  OM  TIP4A  36     -21.133 -52.810  -5.851  1.00  0.00      A     
ATOM    145  OH2 TIP4A  37     -21.298 -50.473 -10.019  1.00  1.00      A    O
ATOM    146  H1  TIP4A  37     -22.216 -50.208  -9.960  1.00  0.00      A    H
ATOM    147  H2  TIP4A  37     -21.241 -51.264  -9.485  1.00  0.00      A    H
ATOM    148  OM  TIP4A  37     -21.408 -50.540  -9.943  1.00  0.00      A     
ATOM    149  OH2 TIP4A  38     -21.204 -48.108  -5.583  1.00  1.00      A    O
ATOM    150  H1  TIP4A  38     -20.866 -47.276  -5.252  1.00  0.00      A    H
ATOM    151  H2  TIP4A  38     -20.889 -48.761  -4.957  1.00  0.00      A    H
ATOM    152  OM  TIP4A  38     -21.120 -48.085  -5.460  1.00  0.00      A     
ATOM    153  OH2 TIP4A  39     -20.420 -52.711  -8.489  1.00  1.00      A    O
ATOM    154  H1  TIP4A  39     -19.468 -52.625  -8.542  1.00  0.00      A    H
ATOM    155  H2  TIP4A  39     -20.606 -52.751  -7.551  1.00  0.00      A    H
ATOM    156  OM  TIP4A  39     -20.322 -52.704  -8.375  1.00  0.00      A     
ATOM    157  OH2 TIP4A  40     -20.444 -48.194  -8.114  1.00  1.00      A    O
ATOM    158  H1  TIP4A  40     -20.770 -49.020  -8.470  1.00  0.00      A    H
ATOM    159  H2  TIP4A  40     -20.571 -48.273  -7.168  1.00  0.00      A    H
ATOM    160  OM  TIP4A  40     -20.502 -48.310  -8.038  1.00  0.00      A     
ATOM    161  OH2 TIP4A  41     -20.372 -50.603  -4.781  1.00  1.00      A    O
ATOM    162  H1  TIP4A  41     -19.466 -50.890  -4.669  1.00  0.00      A    H
ATOM    163  H2  TIP4A  41     -20.754 -50.664  -3.905  1.00  0.00      A    H
ATOM    164  OM  TIP4A  41     -20.305 -50.648  -4.655  1.00  0.00      A     
ATOM    165  OH2 TIP4A  42     -17.466 -52.345  -8.457  1.00  1.00      A    O
ATOM    166  H1  TIP4A  42     -17.484 -52.515  -7.515  1.00  0.00      A    H
ATOM    167  H2  TIP4A  42     -17.005 -51.510  -8.542  1.00  0.00      A    H
ATOM    168  OM  TIP4A  42     -17.409 -52.260  -8.347  1.00  0.00      A     
ATOM    169  OH2 TIP4A  43     -17.742 -47.920  -8.385  1.00  1.00      A    O
ATOM    170  H1  TIP4A  43     -18.694 -47.961  -8.304  1.00  0.00      A    H
ATOM    171  H2  TIP4A  43     -17.415 -48.242  -7.545  1.00  0.00      A    H
ATOM    172  OM  TIP4A  43     -17.822 -47.965  -8.266  1.00  0.00      A     
ATOM    173  OH2 TIP4A  44     -17.485 -50.740  -4.390  1.00  1.00      A    O
ATOM    174  H1  TIP4A  44     -17.205 -51.602  -4.698  1.00  0.00      A    H
ATOM    175  H2  TIP4A  44     -17.115 -50.126  -5.026  1.00  0.00      A    H
ATOM    176  OM  TIP4A  44     -17.402 -50.771  -4.512  1.00  0.00      A     
ATOM    177  OH2 TIP4A  45     -23.762 -43.793  -5.415  1.00  1.00      A    O
ATOM    178  H1  TIP4A  45     -24.074 -43.721  -6.317  1.00  0.00      A    H
ATOM    179  H2  TIP4A  45     -24.126 -43.026  -4.973  1.00  0.00      A    H
ATOM    180  OM  TIP4A  45     -23.848 -43.685  -5.474  1.00  0.00      A     
ATOM    181  OH2 TIP4A  46     -21.163 -43.974  -5.511  1.00  1.00      A    O
ATOM    182  H1  TIP4A  46     -22.119 -43.995  -5.563  1.00  0.00      A    H
ATOM    183  H2  TIP4A  46     -20.932 -44.759  -5.016  1.00  0.00      A    H
ATOM    184  OM  TIP4A  46     -21.256 -44.077  -5.454  1.00  0.00      A     
ATOM    185  OH2 TIP4A  47     -20.027 -45.945  -4.255  1.00  1.00      A    O
ATOM    186  H1  TIP4A  47     -19.083 -46.099  -4.227  1.00  0.00      A    H
ATOM    187  H2  TIP4A  47     -20.340 -46.216  -3.390  1.00  0.00      A    H
ATOM    188  OM  TIP4A  47     -19.947 -46.000  -4.141  1.00  0.00      A     
ATOM    189  OH2 TIP4A  48     -20.633 -41.634  -4.088  1.00  1.00      A    O
ATOM    190  H1  TIP4A  48     -20.675 -42.487  -4.521  1.00  0.00      A    H
ATOM    191  H2  TIP4A  48     -20.929 -41.805  -3.193  1.00  0.00      A    H
ATOM    192  OM  TIP4A  48     -20.676 -41.765  -4.029  1.00  0.00      A     
ATOM    193  OH2 TIP4A  49     -17.456 -46.380  -4.201  1.00  1.00      A    O
ATOM    194  H1  TIP4A  49     -17.252 -46.114  -3.304  1.00  0.00      A    H
ATOM    195  H2  TIP4A  49     -17.190 -45.634  -4.738  1.00  0.00      A    H
ATOM    196  OM  TIP4A  49     -17.396 -46.251  -4.154  1.00  0.00      A     
ATOM    197  OH2 TIP4A  50     -17.730 -41.768  -4.031  1.00  1.00      A    O
ATOM    198  H1  TIP4A  50     -18.663 -41.618  -3.883  1.00  0.00      A    H
ATOM    199  H2  TIP4A  50     -17.342 -41.744  -3.155  1.00  0.00      A    H
ATOM    200  OM  TIP4A  50     -17.800 -41.746  -3.900  1.00  0.00      A     
ATOM    201  OH2 TIP4A  51     -24.043 -45.756  -9.455  1.00  1.00      A    O
ATOM    202  H1  TIP4A  51     -23.097 -45.860  -9.356  1.00  0.00      A    H
ATOM    203  H2  TIP4A  51     -24.397 -46.633  -9.312  1.00  0.00      A    H
ATOM    204  OM  TIP4A  51     -23.967 -45.881  -9.424  1.00  0.00      A     
ATOM    205  OH2 TIP4A  52     -24.037 -41.216  -9.151  1.00  1.00      A    O
ATOM    206  H1  TIP4A  52     -23.085 -41.126  -9.180  1.00  0.00      A    H
ATOM    207  H2  TIP4A  52     -24.317 -40.595  -8.478  1.00  0.00      A    H
ATOM    208  OM  TIP4A  52     -23.951 -41.125  -9.069  1.00  0.00      A     
ATOM    209  OH2 TIP4A  53     -21.335 -46.008  -9.339  1.00  1.00      A    O
ATOM    210  H1  TIP4A  53     -21.131 -46.849  -8.929  1.00  0.00      A    H
ATOM    211  H2  TIP4A  53     -20.835 -45.368  -8.834  1.00  0.00      A    H
ATOM    212  OM  TIP4A  53     -21.245 -46.034  -9.222  1.00  0.00      A     
ATOM    213  OH2 TIP4A  54     -21.192 -41.354  -9.078  1.00  1.00      A    O
ATOM    214  H1  TIP4A  54     -20.768 -40.854  -8.379  1.00  0.00      A    H
ATOM    215  H2  TIP4A  54     -20.734 -42.195  -9.083  1.00  0.00      A    H
ATOM    216  OM  TIP4A  54     -21.079 -41.398  -8.989  1.00  0.00      A     
ATOM    217  OH2 TIP4A  55     -20.137 -43.643  -8.214  1.00  1.00      A    O
ATOM    218  H1  TIP4A  55     -19.186 -43.543  -8.247  1.00  0.00      A    H
ATOM    219  H2  TIP4A  55     -20.339 -43.717  -7.281  1.00  0.00      A    H
ATOM    220  OM  TIP4A  55     -20.041 -43.639  -8.099  1.00  0.00      A     
ATOM    221  OH2 TIP4A  56     -17.408 -43.493  -8.208  1.00  1.00      A    O
ATOM    222  H1  TIP4A  56     -17.161 -44.209  -8.793  1.00  0.00      A    H
ATOM    223  H2  TIP4A  56     -17.079 -42.705  -8.641  1.00  0.00      A    H
ATOM    224  OM  TIP4A  56     -17.334 -43.483  -8.337  1.00  0.00      A     
ATOM    225  OH2 TIP4A  57     -23.873 -39.389  -5.087  1.00  1.00      A    O
ATOM    226  H1  TIP4A  57     -22.921 -39.300  -5.028  1.00  0.00      A    H
ATOM    227  H2  TIP4A  57     -24.060 -40.235  -4.681  1.00  0.00      A    H
ATOM    228  OM  TIP4A  57     -23.775 -39.486  -5.027  1.00  0.00      A     
ATOM    229  OH2 TIP4A  58     -24.245 -36.806  -8.959  1.00  1.00      A    O
ATOM    230  H1  TIP4A  58     -23.302 -36.780  -9.120  1.00  0.00      A    H
ATOM    231  H2  TIP4A  58     -24.425 -36.010  -8.458  1.00  0.00      A    H
ATOM    232  OM  TIP4A  58     -24.148 -36.701  -8.915  1.00  0.00      A     
ATOM    233  OH2 TIP4A  59     -24.070 -34.730  -4.974  1.00  1.00      A    O
ATOM    234  H1  TIP4A  59     -23.132 -34.678  -5.157  1.00  0.00      A    H
ATOM    235  H2  TIP4A  59     -24.252 -33.963  -4.431  1.00  0.00      A    H
ATOM    236  OM  TIP4A  59     -23.973 -34.626  -4.928  1.00  0.00      A     
ATOM    237  OH2 TIP4A  60     -20.970 -39.040  -5.194  1.00  1.00      A    O
ATOM    238  H1  TIP4A  60     -20.489 -39.830  -4.946  1.00  0.00      A    H
ATOM    239  H2  TIP4A  60     -20.437 -38.320  -4.859  1.00  0.00      A    H
ATOM    240  OM  TIP4A  60     -20.840 -39.049  -5.119  1.00  0.00      A     
ATOM    241  OH2 TIP4A  61     -21.499 -36.713  -8.881  1.00  1.00      A    O
ATOM    242  H1  TIP4A  61     -21.403 -36.292  -9.735  1.00  0.00      A    H
ATOM    243  H2  TIP4A  61     -20.848 -37.414  -8.884  1.00  0.00      A    H
ATOM    244  OM  TIP4A  61     -21.403 -36.749  -8.991  1.00  0.00      A     
ATOM    245  OH2 TIP4A  62     -21.311 -35.060  -4.855  1.00  1.00      A    O
ATOM    246  H1  TIP4A  62     -20.933 -34.247  -4.520  1.00  0.00      A    H
ATOM    247  H2  TIP4A  62     -20.871 -35.751  -4.359  1.00  0.00      A    H
ATOM    248  OM  TIP4A  62     -21.206 -35.045  -4.749  1.00  0.00      A     
ATOM    249  OH2 TIP4A  63     -20.235 -39.155  -7.819  1.00  1.00      A    O
ATOM    250  H1  TIP4A  63     -19.294 -39.120  -7.648  1.00  0.00      A    H
ATOM    251  H2  TIP4A  63     -20.638 -39.113  -6.951  1.00  0.00      A    H
ATOM    252  OM  TIP4A  63     -20.166 -39.145  -7.686  1.00  0.00      A     
ATOM    253  OH2 TIP4A  64     -20.523 -34.517  -7.463  1.00  1.00      A    O
ATOM    254  H1  TIP4A  64     -21.004 -35.063  -8.086  1.00  0.00      A    H
ATOM    255  H2  TIP4A  64     -20.863 -34.774  -6.606  1.00  0.00      A    H
ATOM    256  OM  TIP4A  64     -20.628 -34.619  -7.434  1.00  0.00      A     
ATOM    257  OH2 TIP4A  65     -19.951 -37.217  -3.661  1.00  1.00      A    O
ATOM    258  H1  TIP4A  65     -18.997 -37.130  -3.652  1.00  0.00      A    H
ATOM    259  H2  TIP4A  65     -20.200 -37.226  -2.737  1.00  0.00      A    H
ATOM    260  OM  TIP4A  65     -19.860 -37.206  -3.541  1.00  0.00      A     
ATOM    261  OH2 TIP4A  66     -17.490 -39.040  -7.432  1.00  1.00      A    O
ATOM    262  H1  TIP4A  66     -17.232 -38.956  -6.513  1.00  0.00      A    H
ATOM    263  H2  TIP4A  66     -16.970 -38.380  -7.888  1.00  0.00      A    H
ATOM    264  OM  TIP4A  66     -17.391 -38.945  -7.372  1.00  0.00      A     
ATOM    265  OH2 TIP4A  67     -17.514 -34.831  -7.441  1.00  1.00      A    O
ATOM    266  H1  TIP4A  67     -18.453 -34.945  -7.299  1.00  0.00      A    H
ATOM    267  H2  TIP4A  67     -17.114 -35.064  -6.603  1.00  0.00      A    H
ATOM    268  OM  TIP4A  67     -17.583 -34.876  -7.316  1.00  0.00      A     
ATOM    269  OH2 TIP4A  68     -17.283 -37.103  -3.376  1.00  1.00      A    O
ATOM    270  H1  TIP4A  68     -16.941 -37.893  -3.793  1.00  0.00      A    H
ATOM    271  H2  TIP4A  68     -17.063 -36.397  -3.984  1.00  0.00      A    H
ATOM    272  OM  TIP4A  68     -17.211 -37.113  -3.507  1.00  0.00      A     
ATOM    273  OH2 TIP4A  69     -23.792 -30.122  -4.829  1.00  1.00      A    O
ATOM    274  H1  TIP4A  69     -24.122 -30.074  -5.726  1.00  0.00      A    H
ATOM    275  H2  TIP4A  69     -24.236 -29.408  -4.371  1.00  0.00      A    H
ATOM    276  OM  TIP4A  69     -23.891 -30.025  -4.885  1.00  0.00      A     
ATOM    277  OH2 TIP4A  70     -20.854 -30.146  -4.583  1.00  1.00      A    O
ATOM    278  H1  TIP4A  70     -21.768 -29.924  -4.409  1.00  0.00      A    H
ATOM    279  H2  TIP4A  70     -20.776 -31.064  -4.324  1.00  0.00      A    H
ATOM    280  OM  TIP4A  70     -20.961 -30.235  -4.528  1.00  0.00      A     
ATOM    281  OH2 TIP4A  71     -20.420 -32.728  -3.693  1.00  1.00      A    O
ATOM    282  H1  TIP4A  71     -19.486 -32.688  -3.487  1.00  0.00      A    H
ATOM    283  H2  TIP4A  71     -20.849 -32.823  -2.843  1.00  0.00      A    H
ATOM    284  OM  TIP4A  71     -20.355 -32.735  -3.558  1.00  0.00      A     
ATOM    285  OH2 TIP4A  72     -20.039 -27.890  -3.007  1.00  1.00      A    O
ATOM    286  H1  TIP4A  72     -20.015 -28.735  -3.457  1.00  0.00      A    H
ATOM    287  H2  TIP4A  72     -20.497 -28.069  -2.186  1.00  0.00      A    H
ATOM    288  OM  TIP4A  72     -20.095 -28.022  -2.960  1.00  0.00      A     
ATOM    289  OH2 TIP4A  73     -17.657 -32.682  -3.399  1.00  1.00      A    O
ATOM    290  H1  TIP4A  73     -17.349 -32.569  -2.500  1.00  0.00      A    H
ATOM    291  H2  TIP4A  73     -17.484 -31.840  -3.820  1.00  0.00      A    H
ATOM    292  OM  TIP4A  73     -17.595 -32.560  -3.338  1.00  0.00      A     
ATOM    293  OH2 TIP4A  74     -17.405 -28.156  -3.365  1.00  1.00      A    O
ATOM    294  H1  TIP4A  74     -18.264 -27.864  -3.061  1.00  0.00      A    H
ATOM    295  H2  TIP4A  74     -16.988 -28.524  -2.587  1.00  0.00      A    H
ATOM    296  OM  TIP4A  74     -17.461 -28.166  -3.226  1.00  0.00      A     
ATOM    297  OH2 TIP4A  75     -24.076 -32.269  -8.681  1.00  1.00      A    O
ATOM    298  H1  TIP4A  75     -23.133 -32.169  -8.547  1.00  0.00      A    H
ATOM    299  H2  TIP4A  75     -24.309 -33.047  -8.172  1.00  0.00      A    H
ATOM    300  OM  TIP4A  75     -23.985 -32.356  -8.598  1.00  0.00      A     
ATOM    301  OH2 TIP4A  76     -24.090 -27.969  -8.504  1.00  1.00      A    O
ATOM    302  H1  TIP4A  76     -23.133 -27.952  -8.478  1.00  0.00      A    H
ATOM    303  H2  TIP4A  76     -24.361 -27.377  -7.803  1.00  0.00      A    H
ATOM    304  OM  TIP4A  76     -24.002 -27.891  -8.412  1.00  0.00      A     
ATOM    305  OH2 TIP4A  77     -21.290 -32.208  -8.522  1.00  1.00      A    O
ATOM    306  H1  TIP4A  77     -20.950 -33.003  -8.113  1.00  0.00      A    H
ATOM    307  H2  TIP4A  77     -20.841 -31.494  -8.070  1.00  0.00      A    H
ATOM    308  OM  TIP4A  77     -21.189 -32.218  -8.413  1.00  0.00      A     
ATOM    309  OH2 TIP4A  78     -21.141 -27.823  -8.459  1.00  1.00      A    O
ATOM    310  H1  TIP4A  78     -20.809 -27.060  -7.986  1.00  0.00      A    H
ATOM    311  H2  TIP4A  78     -20.727 -28.570  -8.029  1.00  0.00      A    H
ATOM    312  OM  TIP4A  78     -21.046 -27.821  -8.344  1.00  0.00      A     
ATOM    313  OH2 TIP4A  79     -20.223 -30.076  -7.154  1.00  1.00      A    O
ATOM    314  H1  TIP4A  79     -19.280 -30.232  -7.104  1.00  0.00      A    H
ATOM    315  H2  TIP4A  79     -20.501 -29.991  -6.242  1.00  0.00      A    H
ATOM    316  OM  TIP4A  79     -20.137 -30.085  -7.030  1.00  0.00      A     
ATOM    317  OH2 TIP4A  80     -17.447 -30.361  -7.258  1.00  1.00      A    O
ATOM    318  H1  TIP4A  80     -17.134 -31.051  -7.843  1.00  0.00      A    H
ATOM    319  H2  TIP4A  80     -17.136 -29.549  -7.657  1.00  0.00      A    H
ATOM    320  OM  TIP4A  80     -17.368 -30.345  -7.384  1.00  0.00      A     
ATOM    321  OH2 TIP4A  81     -24.013 -25.770  -4.126  1.00  1.00      A    O
ATOM    322  H1  TIP4A  81     -23.063 -25.725  -4.020  1.00  0.00      A    H
ATOM    323  H2  TIP4A  81     -24.243 -26.658  -3.854  1.00  0.00      A    H
ATOM    324  OM  TIP4A  81     -23.921 -25.878  -4.077  1.00  0.00      A     
ATOM    325  OH2 TIP4A  82     -24.059 -23.475  -8.116  1.00  1.00      A    O
ATOM    326  H1  TIP4A  82     -23.128 -23.375  -8.316  1.00  0.00      A    H
ATOM    327  H2  TIP4A  82     -24.498 -23.362  -8.960  1.00  0.00      A    H
ATOM    328  OM  TIP4A  82     -23.996 -23.448  -8.250  1.00  0.00      A     
ATOM    329  OH2 TIP4A  83     -24.002 -21.361  -4.045  1.00  1.00      A    O
ATOM    330  H1  TIP4A  83     -23.067 -21.159  -3.999  1.00  0.00      A    H
ATOM    331  H2  TIP4A  83     -24.230 -21.232  -4.966  1.00  0.00      A    H
ATOM    332  OM  TIP4A  83     -23.911 -21.318  -4.157  1.00  0.00      A     
ATOM    333  OH2 TIP4A  84     -21.361 -25.755  -4.173  1.00  1.00      A    O
ATOM    334  H1  TIP4A  84     -21.031 -26.568  -3.791  1.00  0.00      A    H
ATOM    335  H2  TIP4A  84     -20.862 -25.065  -3.735  1.00  0.00      A    H
ATOM    336  OM  TIP4A  84     -21.255 -25.770  -4.068  1.00  0.00      A     
ATOM    337  OH2 TIP4A  85     -21.495 -23.498  -8.017  1.00  1.00      A    O
ATOM    338  H1  TIP4A  85     -21.034 -23.428  -8.853  1.00  0.00      A    H
ATOM    339  H2  TIP4A  85     -21.235 -24.352  -7.671  1.00  0.00      A    H
ATOM    340  OM  TIP4A  85     -21.403 -23.598  -8.080  1.00  0.00      A     
ATOM    341  OH2 TIP4A  86     -21.265 -21.417  -4.235  1.00  1.00      A    O
ATOM    342  H1  TIP4A  86     -20.975 -20.661  -3.725  1.00  0.00      A    H
ATOM    343  H2  TIP4A  86     -21.079 -22.170  -3.674  1.00  0.00      A    H
ATOM    344  OM  TIP4A  86     -21.204 -21.416  -4.098  1.00  0.00      A     
ATOM    345  OH2 TIP4A  87     -20.248 -25.698  -6.822  1.00  1.00      A    O
ATOM    346  H1  TIP4A  87     -19.337 -25.629  -6.535  1.00  0.00      A    H
ATOM    347  H2  TIP4A  87     -20.737 -25.895  -6.023  1.00  0.00      A    H
ATOM    348  OM  TIP4A  87     -20.194 -25.714  -6.683  1.00  0.00      A     
ATOM    349  OH2 TIP4A  88     -20.484 -21.260  -6.807  1.00  1.00      A    O
ATOM    350  H1  TIP4A  88     -20.801 -22.089  -7.166  1.00  0.00      A    H
ATOM    351  H2  TIP4A  88     -20.823 -21.240  -5.913  1.00  0.00      A    H
ATOM    352  OM  TIP4A  88     -20.568 -21.363  -6.739  1.00  0.00      A     
ATOM    353  OH2 TIP4A  89     -20.133 -23.571  -2.712  1.00  1.00      A    O
ATOM    354  H1  TIP4A  89     -19.179 -23.494  -2.706  1.00  0.00      A    H
ATOM    355  H2  TIP4A  89     -20.378 -23.586  -1.787  1.00  0.00      A    H
ATOM    356  OM  TIP4A  89     -20.042 -23.563  -2.592  1.00  0.00      A     
ATOM    357  OH2 TIP4A  90     -17.412 -25.866  -6.927  1.00  1.00      A    O
ATOM    358  H1  TIP4A  90     -17.070 -25.704  -6.048  1.00  0.00      A    H
ATOM    359  H2  TIP4A  90     -17.000 -25.195  -7.471  1.00  0.00      A    H
ATOM    360  OM  TIP4A  90     -17.315 -25.759  -6.884  1.00  0.00      A     
ATOM    361  OH2 TIP4A  91     -17.534 -20.960  -6.639  1.00  1.00      A    O
ATOM    362  H1  TIP4A  91     -18.477 -21.066  -6.513  1.00  0.00      A    H
ATOM    363  H2  TIP4A  91     -17.185 -20.854  -5.754  1.00  0.00      A    H
ATOM    364  OM  TIP4A  91     -17.610 -20.960  -6.509  1.00  0.00      A     
ATOM    365  OH2 TIP4A  92     -17.509 -23.707  -2.854  1.00  1.00      A    O
ATOM    366  H1  TIP4A  92     -17.021 -24.376  -3.335  1.00  0.00      A    H
ATOM    367  H2  TIP4A  92     -17.148 -22.877  -3.165  1.00  0.00      A    H
ATOM    368  OM  TIP4A  92     -17.400 -23.687  -2.956  1.00  0.00      A     
ATOM    369  OH2 TIP4A  93     -23.941 -17.010  -3.638  1.00  1.00      A    O
ATOM    370  H1  TIP4A  93     -24.292 -16.877  -4.518  1.00  0.00      A    H
ATOM    371  H2  TIP4A  93     -24.374 -16.344  -3.104  1.00  0.00      A    H
ATOM    372  OM  TIP4A  93     -24.041 -16.908  -3.682  1.00  0.00      A     
ATOM    373  OH2 TIP4A  94     -21.301 -16.703  -3.706  1.00  1.00      A    O
ATOM    374  H1  TIP4A  94     -22.248 -16.802  -3.803  1.00  0.00      A    H
ATOM    375  H2  TIP4A  94     -20.989 -17.581  -3.490  1.00  0.00      A    H
ATOM    376  OM  TIP4A  94     -21.383 -16.828  -3.691  1.00  0.00      A     
ATOM    377  OH2 TIP4A  95     -20.461 -19.212  -2.712  1.00  1.00      A    O
ATOM    378  H1  TIP4A  95     -19.527 -19.110  -2.531  1.00  0.00      A    H
ATOM    379  H2  TIP4A  95     -20.869 -19.264  -1.847  1.00  0.00      A    H
ATOM    380  OM  TIP4A  95     -20.394 -19.206  -2.578  1.00  0.00      A     
ATOM    381  OH2 TIP4A  96     -20.459 -14.805  -1.991  1.00  1.00      A    O
ATOM    382  H1  TIP4A  96     -20.692 -15.452  -2.658  1.00  0.00      A    H
ATOM    383  H2  TIP4A  96     -21.012 -15.022  -1.242  1.00  0.00      A    H
ATOM    384  OM  TIP4A  96     -20.560 -14.916  -1.980  1.00  0.00      A     
ATOM    385  OH2 TIP4A  97     -17.498 -18.957  -2.186  1.00  1.00      A    O
ATOM    386  H1  TIP4A  97     -17.117 -18.820  -1.318  1.00  0.00      A    H
ATOM    387  H2  TIP4A  97     -16.984 -18.394  -2.764  1.00  0.00      A    H
ATOM    388  OM  TIP4A  97     -17.383 -18.867  -2.149  1.00  0.00      A     
ATOM    389  OH2 TIP4A  98     -17.812 -14.361  -2.372  1.00  1.00      A    O
ATOM    390  H1  TIP4A  98     -18.750 -14.555  -2.366  1.00  0.00      A    H
ATOM    391  H2  TIP4A  98     -17.500 -14.662  -1.520  1.00  0.00      A    H
ATOM    392  OM  TIP4A  98     -17.892 -14.424  -2.263  1.00  0.00      A     
ATOM    393  OH2 TIP4A  99     -23.995 -18.720  -7.547  1.00  1.00      A    O
ATOM    394  H1  TIP4A  99     -23.058 -18.750  -7.743  1.00  0.00      A    H
ATOM    395  H2  TIP4A  99     -24.172 -19.545  -7.096  1.00  0.00      A    H
ATOM    396  OM  TIP4A  99     -23.898 -18.829  -7.514  1.00  0.00      A     
ATOM    397  OH2 TIP4A 100     -23.978 -14.441  -7.690  1.00  1.00      A    O
ATOM    398  H1  TIP4A 100     -23.040 -14.583  -7.811  1.00  0.00      A    H
ATOM    399  H2  TIP4A 100     -24.037 -13.621  -7.201  1.00  0.00      A    H
ATOM    400  OM  TIP4A 100     -23.866 -14.354  -7.643  1.00  0.00      A     
ATOM    401  OH2 TIP4A 101     -21.252 -18.813  -7.635  1.00  1.00      A    O
ATOM    402  H1  TIP4A 101     -21.132 -19.640  -7.168  1.00  0.00      A    H
ATOM    403  H2  TIP4A 101     -20.876 -18.152  -7.055  1.00  0.00      A    H
ATOM    404  OM  TIP4A 101     -21.189 -18.835  -7.501  1.00  0.00      A     
ATOM    405  OH2 TIP4A 102     -21.432 -14.445  -7.491  1.00  1.00      A    O
ATOM    406  H1  TIP4A 102     -21.250 -13.738  -6.873  1.00  0.00      A    H
ATOM    407  H2  TIP4A 102     -20.951 -15.197  -7.144  1.00  0.00      A    H
ATOM    408  OM  TIP4A 102     -21.347 -14.451  -7.367  1.00  0.00      A     
ATOM    409  OH2 TIP4A 103     -20.255 -16.617  -6.252  1.00  1.00      A    O
ATOM    410  H1  TIP4A 103     -19.310 -16.735  -6.347  1.00  0.00      A    H
ATOM    411  H2  TIP4A 103     -20.405 -16.633  -5.307  1.00  0.00      A    H
ATOM    412  OM  TIP4A 103     -20.153 -16.634  -6.144  1.00  0.00      A     
ATOM    413  OH2 TIP4A 104     -17.462 -16.752  -6.244  1.00  1.00      A    O
ATOM    414  H1  TIP4A 104     -17.125 -17.462  -6.791  1.00  0.00      A    H
ATOM    415  H2  TIP4A 104     -17.178 -15.952  -6.688  1.00  0.00      A    H
ATOM    416  OM  TIP4A 104     -17.382 -16.740  -6.371  1.00  0.00      A     
ATOM    417  OH2 TIP4A 105     -24.043 -12.297  -3.243  1.00  1.00      A    O
ATOM    418  H1  TIP4A 105     -23.090 -12.352  -3.184  1.00  0.00      A    H
ATOM    419  H2  TIP4A 105     -24.348 -13.180  -3.033  1.00  0.00      A    H
ATOM    420  OM  TIP4A 105     -23.960 -12.417  -3.208  1.00  0.00      A     
ATOM    421  OH2 TIP4A 106     -23.857  -9.882  -6.833  1.00  1.00      A    O
ATOM    422  H1  TIP4A 106     -23.932 -10.101  -7.762  1.00  0.00      A    H
ATOM    423  H2  TIP4A 106     -24.513  -9.198  -6.694  1.00  0.00      A    H
ATOM    424  OM  TIP4A 106     -23.950  -9.822  -6.935  1.00  0.00      A     
ATOM    425  OH2 TIP4A 107     -24.098  -7.719  -3.010  1.00  1.00      A    O
ATOM    426  H1  TIP4A 107     -23.155  -7.597  -2.906  1.00  0.00      A    H
ATOM    427  H2  TIP4A 107     -24.490  -7.056  -2.442  1.00  0.00      A    H
ATOM    428  OM  TIP4A 107     -24.028  -7.618  -2.924  1.00  0.00      A     
ATOM    429  OH2 TIP4A 108     -21.412 -12.408  -3.286  1.00  1.00      A    O
ATOM    430  H1  TIP4A 108     -21.145 -13.237  -2.887  1.00  0.00      A    H
ATOM    431  H2  TIP4A 108     -21.074 -11.737  -2.692  1.00  0.00      A    H
ATOM    432  OM  TIP4A 108     -21.334 -12.428  -3.159  1.00  0.00      A     
ATOM    433  OH2 TIP4A 109     -21.193  -9.759  -6.849  1.00  1.00      A    O
ATOM    434  H1  TIP4A 109     -22.140  -9.812  -6.722  1.00  0.00      A    H
ATOM    435  H2  TIP4A 109     -20.880 -10.650  -6.697  1.00  0.00      A    H
ATOM    436  OM  TIP4A 109     -21.274  -9.880  -6.814  1.00  0.00      A     
ATOM    437  OH2 TIP4A 110     -21.334  -7.869  -2.914  1.00  1.00      A    O
ATOM    438  H1  TIP4A 110     -20.930  -7.166  -2.404  1.00  0.00      A    H
ATOM    439  H2  TIP4A 110     -20.800  -8.641  -2.725  1.00  0.00      A    H
ATOM    440  OM  TIP4A 110     -21.214  -7.878  -2.825  1.00  0.00      A     
ATOM    441  OH2 TIP4A 111     -20.417 -12.446  -6.006  1.00  1.00      A    O
ATOM    442  H1  TIP4A 111     -19.477 -12.268  -6.013  1.00  0.00      A    H
ATOM    443  H2  TIP4A 111     -20.661 -12.414  -5.081  1.00  0.00      A    H
ATOM    444  OM  TIP4A 111     -20.328 -12.420  -5.888  1.00  0.00      A     
ATOM    445  OH2 TIP4A 112     -20.320  -7.526  -5.438  1.00  1.00      A    O
ATOM    446  H1  TIP4A 112     -20.619  -8.280  -5.946  1.00  0.00      A    H
ATOM    447  H2  TIP4A 112     -20.768  -7.611  -4.596  1.00  0.00      A    H
ATOM    448  OM  TIP4A 112     -20.416  -7.633  -5.395  1.00  0.00      A     
ATOM    449  OH2 TIP4A 113     -20.142 -10.079  -2.132  1.00  1.00      A    O
ATOM    450  H1  TIP4A 113     -19.185 -10.086  -2.140  1.00  0.00      A    H
ATOM    451  H2  TIP4A 113     -20.375  -9.880  -1.226  1.00  0.00      A    H
ATOM    452  OM  TIP4A 113     -20.050 -10.055  -2.017  1.00  0.00      A     
ATOM    453  OH2 TIP4A 114     -17.674 -12.081  -6.039  1.00  1.00      A    O
ATOM    454  H1  TIP4A 114     -17.385 -12.203  -5.134  1.00  0.00      A    H
ATOM    455  H2  TIP4A 114     -17.206 -11.301  -6.336  1.00  0.00      A    H
ATOM    456  OM  TIP4A 114     -17.577 -11.996  -5.961  1.00  0.00      A     
ATOM    457  OH2 TIP4A 115     -17.553  -7.710  -5.607  1.00  1.00      A    O
ATOM    458  H1  TIP4A 115     -18.487  -7.833  -5.435  1.00  0.00      A    H
ATOM    459  H2  TIP4A 115     -17.141  -7.770  -4.745  1.00  0.00      A    H
ATOM    460  OM  TIP4A 115     -17.620  -7.733  -5.475  1.00  0.00      A     
ATOM    461  OH2 TIP4A 116     -17.502 -10.222  -1.849  1.00  1.00      A    O
ATOM    462  H1  TIP4A 116     -17.063 -10.871  -2.401  1.00  0.00      A    H
ATOM    463  H2  TIP4A 116     -17.199  -9.379  -2.184  1.00  0.00      A    H
ATOM    464  OM  TIP4A 116     -17.407 -10.197  -1.963  1.00  0.00      A     
ATOM    465  OH2 TIP4A 117     -23.940  -3.346  -2.884  1.00  1.00      A    O
ATOM    466  H1  TIP4A 117     -24.241  -3.178  -3.777  1.00  0.00      A    H
ATOM    467  H2  TIP4A 117     -24.362  -2.667  -2.357  1.00  0.00      A    H
ATOM    468  OM  TIP4A 117     -24.033  -3.238  -2.931  1.00  0.00      A     
ATOM    469  OH2 TIP4A 118     -21.141  -3.482  -2.586  1.00  1.00      A    O
ATOM    470  H1  TIP4A 118     -22.054  -3.716  -2.750  1.00  0.00      A    H
ATOM    471  H2  TIP4A 118     -20.818  -4.168  -2.003  1.00  0.00      A    H
ATOM    472  OM  TIP4A 118     -21.216  -3.599  -2.532  1.00  0.00      A     
ATOM    473  OH2 TIP4A 119     -20.252  -5.671  -1.507  1.00  1.00      A    O
ATOM    474  H1  TIP4A 119     -19.353  -5.344  -1.537  1.00  0.00      A    H
ATOM    475  H2  TIP4A 119     -20.448  -5.746  -0.573  1.00  0.00      A    H
ATOM    476  OM  TIP4A 119     -20.162  -5.639  -1.391  1.00  0.00      A     
ATOM    477  OH2 TIP4A 120     -20.355  -1.165  -1.205  1.00  1.00      A    O
ATOM    478  H1  TIP4A 120     -20.789  -1.723  -1.851  1.00  0.00      A    H
ATOM    479  H2  TIP4A 120     -20.355  -1.684  -0.401  1.00  0.00      A    H
ATOM    480  OM  TIP4A 120     -20.411  -1.303  -1.185  1.00  0.00      A     
ATOM    481  OH2 TIP4A 121     -17.620  -5.386  -1.890  1.00  1.00      A    O
ATOM    482  H1  TIP4A 121     -17.290  -5.508  -0.999  1.00  0.00      A    H
ATOM    483  H2  TIP4A 121     -17.060  -4.706  -2.263  1.00  0.00      A    H
ATOM    484  OM  TIP4A 121     -17.506  -5.316  -1.823  1.00  0.00      A     
ATOM    485  OH2 TIP4A 122     -17.466  -1.001  -1.501  1.00  1.00      A    O
ATOM    486  H1  TIP4A 122     -18.412  -1.118  -1.579  1.00  0.00      A    H
ATOM    487  H2  TIP4A 122     -17.275  -1.200  -0.584  1.00  0.00      A    H
ATOM    488  OM  TIP4A 122     -17.562  -1.041  -1.394  1.00  0.00      A     
ATOM    489  OH2 TIP4A 123     -23.922  -5.224  -6.862  1.00  1.00      A    O
ATOM    490  H1  TIP4A 123     -22.965  -5.244  -6.859  1.00  0.00      A    H
ATOM    491  H2  TIP4A 123     -24.182  -6.144  -6.814  1.00  0.00      A    H
ATOM    492  OM  TIP4A 123     -23.833  -5.344  -6.856  1.00  0.00      A     
ATOM    493  OH2 TIP4A 124     -24.107  -0.885  -6.750  1.00  1.00      A    O
ATOM    494  H1  TIP4A 124     -23.169  -0.967  -6.581  1.00  0.00      A    H
ATOM    495  H2  TIP4A 124     -24.393  -0.176  -6.173  1.00  0.00      A    H
ATOM    496  OM  TIP4A 124     -24.024  -0.805  -6.654  1.00  0.00      A     
ATOM    497  OH2 TIP4A 125     -21.283  -5.266  -6.942  1.00  1.00      A    O
ATOM    498  H1  TIP4A 125     -21.025  -6.039  -6.439  1.00  0.00      A    H
ATOM    499  H2  TIP4A 125     -20.797  -4.545  -6.540  1.00  0.00      A    H
ATOM    500  OM  TIP4A 125     -21.187  -5.272  -6.826  1.00  0.00      A     
ATOM    501  OH2 TIP4A 126     -21.255  -0.947  -6.484  1.00  1.00      A    O
ATOM    502  H1  TIP4A 126     -20.735  -0.146  -6.411  1.00  0.00      A    H
ATOM    503  H2  TIP4A 126     -20.926  -1.511  -5.784  1.00  0.00      A    H
ATOM    504  OM  TIP4A 126     -21.146  -0.917  -6.385  1.00  0.00      A     
ATOM    505  OH2 TIP4A 127     -20.170  -3.247  -5.449  1.00  1.00      A    O
ATOM    506  H1  TIP4A 127     -19.247  -3.436  -5.619  1.00  0.00      A    H
ATOM    507  H2  TIP4A 127     -20.320  -3.567  -4.559  1.00  0.00      A    H
ATOM    508  OM  TIP4A 127     -20.071  -3.312  -5.357  1.00  0.00      A     
ATOM    509  OH2 TIP4A 128     -17.380  -3.096  -5.419  1.00  1.00      A    O
ATOM    510  H1  TIP4A 128     -16.964  -3.784  -5.937  1.00  0.00      A    H
ATOM    511  H2  TIP4A 128     -17.076  -2.279  -5.816  1.00  0.00      A    H
ATOM    512  OM  TIP4A 128     -17.288  -3.079  -5.536  1.00  0.00      A     
ATOM    513  OH2 TIP4A 129     -24.095   1.091  -2.483  1.00  1.00      A    O
ATOM    514  H1  TIP4A 129     -23.147   0.976  -2.545  1.00  0.00      A    H
ATOM    515  H2  TIP4A 129     -24.418   0.255  -2.148  1.00  0.00      A    H
ATOM    516  OM  TIP4A 129     -24.015   0.969  -2.448  1.00  0.00      A     
ATOM    517  OH2 TIP4A 130     -23.952   3.649  -6.421  1.00  1.00      A    O
ATOM    518  H1  TIP4A 130     -24.438   3.566  -7.241  1.00  0.00      A    H
ATOM    519  H2  TIP4A 130     -24.436   4.307  -5.920  1.00  0.00      A    H
ATOM    520  OM  TIP4A 130     -24.076   3.722  -6.461  1.00  0.00      A     
ATOM    521  OH2 TIP4A 131     -24.245   5.714  -2.414  1.00  1.00      A    O
ATOM    522  H1  TIP4A 131     -23.291   5.717  -2.344  1.00  0.00      A    H
ATOM    523  H2  TIP4A 131     -24.529   6.443  -1.863  1.00  0.00      A    H
ATOM    524  OM  TIP4A 131     -24.160   5.808  -2.334  1.00  0.00      A     
ATOM    525  OH2 TIP4A 132     -21.466   1.026  -2.511  1.00  1.00      A    O
ATOM    526  H1  TIP4A 132     -21.112   0.301  -1.996  1.00  0.00      A    H
ATOM    527  H2  TIP4A 132     -20.880   1.760  -2.326  1.00  0.00      A    H
ATOM    528  OM  TIP4A 132     -21.346   1.027  -2.421  1.00  0.00      A     
ATOM    529  OH2 TIP4A 133     -21.141   3.893  -6.254  1.00  1.00      A    O
ATOM    530  H1  TIP4A 133     -22.074   3.825  -6.461  1.00  0.00      A    H
ATOM    531  H2  TIP4A 133     -20.920   3.046  -5.868  1.00  0.00      A    H
ATOM    532  OM  TIP4A 133     -21.232   3.775  -6.231  1.00  0.00      A     
ATOM    533  OH2 TIP4A 134     -21.368   5.565  -2.080  1.00  1.00      A    O
ATOM    534  H1  TIP4A 134     -20.847   6.143  -1.523  1.00  0.00      A    H
ATOM    535  H2  TIP4A 134     -20.903   4.728  -2.059  1.00  0.00      A    H
ATOM    536  OM  TIP4A 134     -21.242   5.532  -2.006  1.00  0.00      A     
ATOM    537  OH2 TIP4A 135     -20.336   1.445  -5.273  1.00  1.00      A    O
ATOM    538  H1  TIP4A 135     -19.416   1.614  -5.070  1.00  0.00      A    H
ATOM    539  H2  TIP4A 135     -20.745   1.287  -4.423  1.00  0.00      A    H
ATOM    540  OM  TIP4A 135     -20.271   1.446  -5.138  1.00  0.00      A     
ATOM    541  OH2 TIP4A 136     -20.424   5.864  -4.589  1.00  1.00      A    O
ATOM    542  H1  TIP4A 136     -20.677   5.082  -5.079  1.00  0.00      A    H
ATOM    543  H2  TIP4A 136     -20.876   5.778  -3.750  1.00  0.00      A    H
ATOM    544  OM  TIP4A 136     -20.514   5.753  -4.544  1.00  0.00      A     
ATOM    545  OH2 TIP4A 137     -20.200   3.238  -1.359  1.00  1.00      A    O
ATOM    546  H1  TIP4A 137     -19.249   3.336  -1.321  1.00  0.00      A    H
ATOM    547  H2  TIP4A 137     -20.457   3.043  -0.457  1.00  0.00      A    H
ATOM    548  OM  TIP4A 137     -20.111   3.227  -1.238  1.00  0.00      A     
ATOM    549  OH2 TIP4A 138     -17.643   1.732  -5.050  1.00  1.00      A    O
ATOM    550  H1  TIP4A 138     -17.059   1.556  -4.313  1.00  0.00      A    H
ATOM    551  H2  TIP4A 138     -17.229   2.458  -5.518  1.00  0.00      A    H
ATOM    552  OM  TIP4A 138     -17.515   1.803  -5.015  1.00  0.00      A     
ATOM    553  OH2 TIP4A 139     -17.597   5.852  -4.569  1.00  1.00      A    O
ATOM    554  H1  TIP4A 139     -18.546   5.913  -4.467  1.00  0.00      A    H
ATOM    555  H2  TIP4A 139     -17.257   5.881  -3.675  1.00  0.00      A    H
ATOM    556  OM  TIP4A 139     -17.675   5.864  -4.441  1.00  0.00      A     
ATOM    557  OH2 TIP4A 140     -17.527   3.276  -1.023  1.00  1.00      A    O
ATOM    558  H1  TIP4A 140     -16.974   2.562  -1.343  1.00  0.00      A    H
ATOM    559  H2  TIP4A 140     -17.191   4.056  -1.463  1.00  0.00      A    H
ATOM    560  OM  TIP4A 140     -17.413   3.284  -1.120  1.00  0.00      A     
ATOM    561  OH2 TIP4A 141     -12.890 -55.259  -4.928  1.00  1.00      A    O
ATOM    562  H1  TIP4A 141     -13.109 -56.026  -5.458  1.00  0.00      A    H
ATOM    563  H2  TIP4A 141     -13.440 -55.343  -4.149  1.00  0.00      A    H
ATOM    564  OM  TIP4A 141     -12.989 -55.369  -4.896  1.00  0.00      A     
ATOM    565  OH2 TIP4A 142     -10.182 -55.147  -4.808  1.00  1.00      A    O
ATOM    566  H1  TIP4A 142     -11.139 -55.174  -4.824  1.00  0.00      A    H
ATOM    567  H2  TIP4A 142      -9.912 -56.027  -5.070  1.00  0.00      A    H
ATOM    568  OM  TIP4A 142     -10.270 -55.263  -4.843  1.00  0.00      A     
ATOM    569  OH2 TIP4A 143     -16.675 -54.808  -9.741  1.00  1.00      A    O
ATOM    570  H1  TIP4A 143     -15.719 -54.804  -9.701  1.00  0.00      A    H
ATOM    571  H2  TIP4A 143     -16.940 -54.051  -9.217  1.00  0.00      A    H
ATOM    572  OM  TIP4A 143     -16.587 -54.710  -9.668  1.00  0.00      A     
ATOM    573  OH2 TIP4A 144     -13.923 -54.970 -10.099  1.00  1.00      A    O
ATOM    574  H1  TIP4A 144     -13.621 -54.297  -9.489  1.00  0.00      A    H
ATOM    575  H2  TIP4A 144     -13.673 -55.797  -9.688  1.00  0.00      A    H
ATOM    576  OM  TIP4A 144     -13.853 -54.989  -9.968  1.00  0.00      A     
ATOM    577  OH2 TIP4A 145     -16.488 -53.012  -5.833  1.00  1.00      A    O
ATOM    578  H1  TIP4A 145     -15.535 -52.977  -5.909  1.00  0.00      A    H
ATOM    579  H2  TIP4A 145     -16.677 -53.921  -5.597  1.00  0.00      A    H
ATOM    580  OM  TIP4A 145     -16.391 -53.124  -5.812  1.00  0.00      A     
ATOM    581  OH2 TIP4A 146     -16.430 -49.946  -9.550  1.00  1.00      A    O
ATOM    582  H1  TIP4A 146     -16.856 -50.403 -10.275  1.00  0.00      A    H
ATOM    583  H2  TIP4A 146     -16.972 -49.172  -9.402  1.00  0.00      A    H
ATOM    584  OM  TIP4A 146     -16.554 -49.905  -9.623  1.00  0.00      A     
ATOM    585  OH2 TIP4A 147     -16.928 -48.601  -5.906  1.00  1.00      A    O
ATOM    586  H1  TIP4A 147     -15.979 -48.475  -5.900  1.00  0.00      A    H
ATOM    587  H2  TIP4A 147     -17.262 -47.938  -5.302  1.00  0.00      A    H
ATOM    588  OM  TIP4A 147     -16.849 -48.500  -5.828  1.00  0.00      A     
ATOM    589  OH2 TIP4A 148     -13.718 -52.533  -6.123  1.00  1.00      A    O
ATOM    590  H1  TIP4A 148     -13.446 -53.372  -5.749  1.00  0.00      A    H
ATOM    591  H2  TIP4A 148     -13.367 -51.877  -5.520  1.00  0.00      A    H
ATOM    592  OM  TIP4A 148     -13.638 -52.557  -5.998  1.00  0.00      A     
ATOM    593  OH2 TIP4A 149     -13.900 -50.268  -9.693  1.00  1.00      A    O
ATOM    594  H1  TIP4A 149     -14.851 -50.373  -9.659  1.00  0.00      A    H
ATOM    595  H2  TIP4A 149     -13.555 -51.115  -9.413  1.00  0.00      A    H
ATOM    596  OM  TIP4A 149     -13.978 -50.390  -9.653  1.00  0.00      A     
ATOM    597  OH2 TIP4A 150     -13.988 -48.561  -5.588  1.00  1.00      A    O
ATOM    598  H1  TIP4A 150     -13.731 -47.797  -5.072  1.00  0.00      A    H
ATOM    599  H2  TIP4A 150     -13.539 -49.296  -5.170  1.00  0.00      A    H
ATOM    600  OM  TIP4A 150     -13.897 -48.557  -5.469  1.00  0.00      A     
ATOM    601  OH2 TIP4A 151     -13.060 -52.833  -8.698  1.00  1.00      A    O
ATOM    602  H1  TIP4A 151     -12.114 -52.685  -8.713  1.00  0.00      A    H
ATOM    603  H2  TIP4A 151     -13.310 -52.699  -7.784  1.00  0.00      A    H
ATOM    604  OM  TIP4A 151     -12.971 -52.796  -8.583  1.00  0.00      A     
ATOM    605  OH2 TIP4A 152     -13.087 -48.363  -8.090  1.00  1.00      A    O
ATOM    606  H1  TIP4A 152     -13.466 -49.110  -8.553  1.00  0.00      A    H
ATOM    607  H2  TIP4A 152     -13.396 -48.457  -7.188  1.00  0.00      A    H
ATOM    608  OM  TIP4A 152     -13.175 -48.471  -8.034  1.00  0.00      A     
ATOM    609  OH2 TIP4A 153     -12.767 -50.541  -4.428  1.00  1.00      A    O
ATOM    610  H1  TIP4A 153     -11.816 -50.509  -4.325  1.00  0.00      A    H
ATOM    611  H2  TIP4A 153     -13.108 -50.498  -3.535  1.00  0.00      A    H
ATOM    612  OM  TIP4A 153     -12.689 -50.531  -4.301  1.00  0.00      A     
ATOM    613  OH2 TIP4A 154     -10.309 -52.519  -8.775  1.00  1.00      A    O
ATOM    614  H1  TIP4A 154      -9.972 -52.749  -7.909  1.00  0.00      A    H
ATOM    615  H2  TIP4A 154      -9.822 -51.732  -9.020  1.00  0.00      A    H
ATOM    616  OM  TIP4A 154     -10.203 -52.448  -8.695  1.00  0.00      A     
ATOM    617  OH2 TIP4A 155     -10.360 -47.935  -8.361  1.00  1.00      A    O
ATOM    618  H1  TIP4A 155     -11.273 -48.206  -8.268  1.00  0.00      A    H
ATOM    619  H2  TIP4A 155      -9.952 -48.176  -7.529  1.00  0.00      A    H
ATOM    620  OM  TIP4A 155     -10.424 -48.000  -8.242  1.00  0.00      A     
ATOM    621  OH2 TIP4A 156      -9.979 -50.738  -4.473  1.00  1.00      A    O
ATOM    622  H1  TIP4A 156      -9.840 -51.485  -5.058  1.00  0.00      A    H
ATOM    623  H2  TIP4A 156      -9.761 -49.973  -5.006  1.00  0.00      A    H
ATOM    624  OM  TIP4A 156      -9.933 -50.736  -4.617  1.00  0.00      A     
ATOM    625  OH2 TIP4A 157     -16.844 -43.977  -5.543  1.00  1.00      A    O
ATOM    626  H1  TIP4A 157     -16.977 -43.717  -6.454  1.00  0.00      A    H
ATOM    627  H2  TIP4A 157     -17.339 -43.335  -5.035  1.00  0.00      A    H
ATOM    628  OM  TIP4A 157     -16.924 -43.861  -5.594  1.00  0.00      A     
ATOM    629  OH2 TIP4A 158     -13.907 -43.818  -5.343  1.00  1.00      A    O
ATOM    630  H1  TIP4A 158     -14.842 -44.020  -5.363  1.00  0.00      A    H
ATOM    631  H2  TIP4A 158     -13.501 -44.600  -4.969  1.00  0.00      A    H
ATOM    632  OM  TIP4A 158     -13.975 -43.944  -5.298  1.00  0.00      A     
ATOM    633  OH2 TIP4A 159     -12.919 -46.188  -4.259  1.00  1.00      A    O
ATOM    634  H1  TIP4A 159     -11.965 -46.129  -4.319  1.00  0.00      A    H
ATOM    635  H2  TIP4A 159     -13.090 -46.389  -3.340  1.00  0.00      A    H
ATOM    636  OM  TIP4A 159     -12.819 -46.206  -4.149  1.00  0.00      A     
ATOM    637  OH2 TIP4A 160     -12.878 -41.614  -4.215  1.00  1.00      A    O
ATOM    638  H1  TIP4A 160     -13.278 -42.426  -4.525  1.00  0.00      A    H
ATOM    639  H2  TIP4A 160     -13.105 -41.574  -3.286  1.00  0.00      A    H
ATOM    640  OM  TIP4A 160     -12.959 -41.713  -4.135  1.00  0.00      A     
ATOM    641  OH2 TIP4A 161     -10.073 -46.257  -4.309  1.00  1.00      A    O
ATOM    642  H1  TIP4A 161      -9.671 -46.470  -3.467  1.00  0.00      A    H
ATOM    643  H2  TIP4A 161      -9.749 -45.379  -4.514  1.00  0.00      A    H
ATOM    644  OM  TIP4A 161      -9.980 -46.172  -4.228  1.00  0.00      A     
ATOM    645  OH2 TIP4A 162     -10.089 -41.743  -3.939  1.00  1.00      A    O
ATOM    646  H1  TIP4A 162     -11.034 -41.878  -4.018  1.00  0.00      A    H
ATOM    647  H2  TIP4A 162      -9.899 -41.916  -3.016  1.00  0.00      A    H
ATOM    648  OM  TIP4A 162     -10.186 -41.782  -3.830  1.00  0.00      A     
ATOM    649  OH2 TIP4A 163     -16.625 -45.815  -9.730  1.00  1.00      A    O
ATOM    650  H1  TIP4A 163     -15.690 -45.810  -9.526  1.00  0.00      A    H
ATOM    651  H2  TIP4A 163     -16.957 -46.614  -9.319  1.00  0.00      A    H
ATOM    652  OM  TIP4A 163     -16.548 -45.917  -9.651  1.00  0.00      A     
ATOM    653  OH2 TIP4A 164     -16.615 -41.043  -9.161  1.00  1.00      A    O
ATOM    654  H1  TIP4A 164     -15.663 -41.141  -9.181  1.00  0.00      A    H
ATOM    655  H2  TIP4A 164     -16.769 -40.315  -8.559  1.00  0.00      A    H
ATOM    656  OM  TIP4A 164     -16.513 -40.963  -9.087  1.00  0.00      A     
ATOM    657  OH2 TIP4A 165     -13.839 -45.895  -9.486  1.00  1.00      A    O
ATOM    658  H1  TIP4A 165     -13.761 -46.661  -8.917  1.00  0.00      A    H
ATOM    659  H2  TIP4A 165     -13.409 -45.191  -9.001  1.00  0.00      A    H
ATOM    660  OM  TIP4A 165     -13.774 -45.903  -9.352  1.00  0.00      A     
ATOM    661  OH2 TIP4A 166     -13.901 -41.404  -9.191  1.00  1.00      A    O
ATOM    662  H1  TIP4A 166     -13.541 -40.765  -8.576  1.00  0.00      A    H
ATOM    663  H2  TIP4A 166     -13.548 -42.244  -8.898  1.00  0.00      A    H
ATOM    664  OM  TIP4A 166     -13.810 -41.429  -9.076  1.00  0.00      A     
ATOM    665  OH2 TIP4A 167     -12.893 -43.829  -8.144  1.00  1.00      A    O
ATOM    666  H1  TIP4A 167     -11.962 -43.922  -7.944  1.00  0.00      A    H
ATOM    667  H2  TIP4A 167     -13.317 -43.765  -7.288  1.00  0.00      A    H
ATOM    668  OM  TIP4A 167     -12.828 -43.832  -8.008  1.00  0.00      A     
ATOM    669  OH2 TIP4A 168      -9.960 -43.814  -8.058  1.00  1.00      A    O
ATOM    670  H1  TIP4A 168      -9.751 -44.551  -8.632  1.00  0.00      A    H
ATOM    671  H2  TIP4A 168      -9.732 -43.039  -8.572  1.00  0.00      A    H
ATOM    672  OM  TIP4A 168      -9.904 -43.809  -8.197  1.00  0.00      A     
ATOM    673  OH2 TIP4A 169     -16.570 -39.307  -4.861  1.00  1.00      A    O
ATOM    674  H1  TIP4A 169     -15.659 -39.461  -5.110  1.00  0.00      A    H
ATOM    675  H2  TIP4A 169     -16.901 -40.171  -4.617  1.00  0.00      A    H
ATOM    676  OM  TIP4A 169     -16.496 -39.437  -4.862  1.00  0.00      A     
ATOM    677  OH2 TIP4A 170     -16.400 -37.035  -8.927  1.00  1.00      A    O
ATOM    678  H1  TIP4A 170     -16.836 -37.058  -9.779  1.00  0.00      A    H
ATOM    679  H2  TIP4A 170     -16.828 -36.319  -8.458  1.00  0.00      A    H
ATOM    680  OM  TIP4A 170     -16.511 -36.946  -8.976  1.00  0.00      A     
ATOM    681  OH2 TIP4A 171     -16.575 -34.946  -4.975  1.00  1.00      A    O
ATOM    682  H1  TIP4A 171     -15.657 -34.821  -4.732  1.00  0.00      A    H
ATOM    683  H2  TIP4A 171     -17.012 -34.149  -4.674  1.00  0.00      A    H
ATOM    684  OM  TIP4A 171     -16.513 -34.828  -4.905  1.00  0.00      A     
ATOM    685  OH2 TIP4A 172     -13.894 -39.294  -5.304  1.00  1.00      A    O
ATOM    686  H1  TIP4A 172     -13.350 -40.023  -5.007  1.00  0.00      A    H
ATOM    687  H2  TIP4A 172     -13.677 -38.575  -4.710  1.00  0.00      A    H
ATOM    688  OM  TIP4A 172     -13.797 -39.295  -5.190  1.00  0.00      A     
ATOM    689  OH2 TIP4A 173     -13.670 -36.924  -8.737  1.00  1.00      A    O
ATOM    690  H1  TIP4A 173     -14.625 -36.986  -8.715  1.00  0.00      A    H
ATOM    691  H2  TIP4A 173     -13.367 -37.799  -8.491  1.00  0.00      A    H
ATOM    692  OM  TIP4A 173     -13.753 -37.043  -8.703  1.00  0.00      A     
ATOM    693  OH2 TIP4A 174     -13.753 -35.005  -4.788  1.00  1.00      A    O
ATOM    694  H1  TIP4A 174     -13.479 -34.315  -4.185  1.00  0.00      A    H
ATOM    695  H2  TIP4A 174     -13.299 -35.789  -4.479  1.00  0.00      A    H
ATOM    696  OM  TIP4A 174     -13.660 -35.017  -4.672  1.00  0.00      A     
ATOM    697  OH2 TIP4A 175     -12.869 -39.375  -7.789  1.00  1.00      A    O
ATOM    698  H1  TIP4A 175     -11.914 -39.317  -7.829  1.00  0.00      A    H
ATOM    699  H2  TIP4A 175     -13.074 -39.331  -6.856  1.00  0.00      A    H
ATOM    700  OM  TIP4A 175     -12.773 -39.363  -7.675  1.00  0.00      A     
ATOM    701  OH2 TIP4A 176     -12.645 -34.600  -7.423  1.00  1.00      A    O
ATOM    702  H1  TIP4A 176     -12.970 -35.336  -7.943  1.00  0.00      A    H
ATOM    703  H2  TIP4A 176     -12.958 -34.775  -6.537  1.00  0.00      A    H
ATOM    704  OM  TIP4A 176     -12.727 -34.716  -7.377  1.00  0.00      A     
ATOM    705  OH2 TIP4A 177     -12.823 -37.268  -3.874  1.00  1.00      A    O
ATOM    706  H1  TIP4A 177     -11.872 -37.324  -3.785  1.00  0.00      A    H
ATOM    707  H2  TIP4A 177     -13.142 -37.141  -2.981  1.00  0.00      A    H
ATOM    708  OM  TIP4A 177     -12.742 -37.259  -3.748  1.00  0.00      A     
ATOM    709  OH2 TIP4A 178     -10.120 -39.476  -7.808  1.00  1.00      A    O
ATOM    710  H1  TIP4A 178      -9.893 -39.307  -6.894  1.00  0.00      A    H
ATOM    711  H2  TIP4A 178      -9.649 -38.804  -8.301  1.00  0.00      A    H
ATOM    712  OM  TIP4A 178     -10.031 -39.368  -7.754  1.00  0.00      A     
ATOM    713  OH2 TIP4A 179     -10.087 -34.547  -7.429  1.00  1.00      A    O
ATOM    714  H1  TIP4A 179     -11.020 -34.758  -7.445  1.00  0.00      A    H
ATOM    715  H2  TIP4A 179      -9.889 -34.406  -6.504  1.00  0.00      A    H
ATOM    716  OM  TIP4A 179     -10.181 -34.556  -7.312  1.00  0.00      A     
ATOM    717  OH2 TIP4A 180      -9.819 -37.235  -3.507  1.00  1.00      A    O
ATOM    718  H1  TIP4A 180      -9.706 -37.982  -4.095  1.00  0.00      A    H
ATOM    719  H2  TIP4A 180      -9.606 -36.472  -4.043  1.00  0.00      A    H
ATOM    720  OM  TIP4A 180      -9.777 -37.233  -3.651  1.00  0.00      A     
ATOM    721  OH2 TIP4A 181     -16.645 -30.565  -4.698  1.00  1.00      A    O
ATOM    722  H1  TIP4A 181     -16.870 -30.597  -5.627  1.00  0.00      A    H
ATOM    723  H2  TIP4A 181     -16.792 -29.653  -4.445  1.00  0.00      A    H
ATOM    724  OM  TIP4A 181     -16.692 -30.453  -4.784  1.00  0.00      A     
ATOM    725  OH2 TIP4A 182     -13.875 -30.398  -4.697  1.00  1.00      A    O
ATOM    726  H1  TIP4A 182     -14.783 -30.696  -4.649  1.00  0.00      A    H
ATOM    727  H2  TIP4A 182     -13.363 -31.137  -4.369  1.00  0.00      A    H
ATOM    728  OM  TIP4A 182     -13.926 -30.531  -4.649  1.00  0.00      A     
ATOM    729  OH2 TIP4A 183     -12.962 -32.644  -3.467  1.00  1.00      A    O
ATOM    730  H1  TIP4A 183     -12.044 -32.843  -3.284  1.00  0.00      A    H
ATOM    731  H2  TIP4A 183     -13.348 -32.480  -2.607  1.00  0.00      A    H
ATOM    732  OM  TIP4A 183     -12.894 -32.649  -3.334  1.00  0.00      A     
ATOM    733  OH2 TIP4A 184     -12.810 -28.312  -3.315  1.00  1.00      A    O
ATOM    734  H1  TIP4A 184     -13.243 -29.032  -3.775  1.00  0.00      A    H
ATOM    735  H2  TIP4A 184     -13.089 -28.408  -2.405  1.00  0.00      A    H
ATOM    736  OM  TIP4A 184     -12.901 -28.416  -3.257  1.00  0.00      A     
ATOM    737  OH2 TIP4A 185     -10.257 -32.566  -3.387  1.00  1.00      A    O
ATOM    738  H1  TIP4A 185      -9.846 -32.628  -2.524  1.00  0.00      A    H
ATOM    739  H2  TIP4A 185      -9.824 -31.822  -3.805  1.00  0.00      A    H
ATOM    740  OM  TIP4A 185     -10.149 -32.479  -3.330  1.00  0.00      A     
ATOM    741  OH2 TIP4A 186      -9.993 -28.132  -2.908  1.00  1.00      A    O
ATOM    742  H1  TIP4A 186     -10.934 -28.203  -3.067  1.00  0.00      A    H
ATOM    743  H2  TIP4A 186      -9.620 -28.910  -3.323  1.00  0.00      A    H
ATOM    744  OM  TIP4A 186     -10.065 -28.241  -2.981  1.00  0.00      A     
ATOM    745  OH2 TIP4A 187     -16.699 -32.301  -8.758  1.00  1.00      A    O
ATOM    746  H1  TIP4A 187     -15.767 -32.368  -8.963  1.00  0.00      A    H
ATOM    747  H2  TIP4A 187     -16.906 -33.121  -8.309  1.00  0.00      A    H
ATOM    748  OM  TIP4A 187     -16.606 -32.415  -8.726  1.00  0.00      A     
ATOM    749  OH2 TIP4A 188     -16.564 -28.037  -8.489  1.00  1.00      A    O
ATOM    750  H1  TIP4A 188     -15.609 -27.990  -8.537  1.00  0.00      A    H
ATOM    751  H2  TIP4A 188     -16.804 -27.384  -7.832  1.00  0.00      A    H
ATOM    752  OM  TIP4A 188     -16.473 -27.947  -8.411  1.00  0.00      A     
ATOM    753  OH2 TIP4A 189     -13.902 -32.487  -8.745  1.00  1.00      A    O
ATOM    754  H1  TIP4A 189     -13.352 -33.086  -8.240  1.00  0.00      A    H
ATOM    755  H2  TIP4A 189     -13.824 -31.649  -8.290  1.00  0.00      A    H
ATOM    756  OM  TIP4A 189     -13.822 -32.457  -8.622  1.00  0.00      A     
ATOM    757  OH2 TIP4A 190     -13.697 -27.832  -8.398  1.00  1.00      A    O
ATOM    758  H1  TIP4A 190     -13.576 -27.182  -7.705  1.00  0.00      A    H
ATOM    759  H2  TIP4A 190     -13.510 -28.670  -7.975  1.00  0.00      A    H
ATOM    760  OM  TIP4A 190     -13.658 -27.856  -8.255  1.00  0.00      A     
ATOM    761  OH2 TIP4A 191     -13.153 -30.160  -7.226  1.00  1.00      A    O
ATOM    762  H1  TIP4A 191     -12.209 -30.307  -7.159  1.00  0.00      A    H
ATOM    763  H2  TIP4A 191     -13.452 -30.108  -6.317  1.00  0.00      A    H
ATOM    764  OM  TIP4A 191     -13.071 -30.173  -7.100  1.00  0.00      A     
ATOM    765  OH2 TIP4A 192     -10.426 -30.330  -6.966  1.00  1.00      A    O
ATOM    766  H1  TIP4A 192      -9.987 -31.003  -7.486  1.00  0.00      A    H
ATOM    767  H2  TIP4A 192     -10.140 -29.503  -7.353  1.00  0.00      A    H
ATOM    768  OM  TIP4A 192     -10.333 -30.310  -7.082  1.00  0.00      A     
ATOM    769  OH2 TIP4A 193     -16.405 -25.690  -4.200  1.00  1.00      A    O
ATOM    770  H1  TIP4A 193     -15.459 -25.780  -4.315  1.00  0.00      A    H
ATOM    771  H2  TIP4A 193     -16.707 -26.575  -3.997  1.00  0.00      A    H
ATOM    772  OM  TIP4A 193     -16.322 -25.815  -4.189  1.00  0.00      A     
ATOM    773  OH2 TIP4A 194     -16.560 -23.067  -8.010  1.00  1.00      A    O
ATOM    774  H1  TIP4A 194     -17.100 -22.938  -8.789  1.00  0.00      A    H
ATOM    775  H2  TIP4A 194     -16.881 -22.417  -7.385  1.00  0.00      A    H
ATOM    776  OM  TIP4A 194     -16.670 -22.967  -8.030  1.00  0.00      A     
ATOM    777  OH2 TIP4A 195     -16.707 -21.246  -3.901  1.00  1.00      A    O
ATOM    778  H1  TIP4A 195     -15.769 -21.233  -3.714  1.00  0.00      A    H
ATOM    779  H2  TIP4A 195     -17.093 -20.676  -3.237  1.00  0.00      A    H
ATOM    780  OM  TIP4A 195     -16.637 -21.172  -3.792  1.00  0.00      A     
ATOM    781  OH2 TIP4A 196     -13.611 -25.746  -4.261  1.00  1.00      A    O
ATOM    782  H1  TIP4A 196     -13.301 -26.382  -3.618  1.00  0.00      A    H
ATOM    783  H2  TIP4A 196     -13.349 -24.897  -3.904  1.00  0.00      A    H
ATOM    784  OM  TIP4A 196     -13.538 -25.719  -4.133  1.00  0.00      A     
ATOM    785  OH2 TIP4A 197     -13.747 -23.241  -8.349  1.00  1.00      A    O
ATOM    786  H1  TIP4A 197     -14.692 -23.229  -8.201  1.00  0.00      A    H
ATOM    787  H2  TIP4A 197     -13.451 -24.054  -7.941  1.00  0.00      A    H
ATOM    788  OM  TIP4A 197     -13.830 -23.344  -8.278  1.00  0.00      A     
ATOM    789  OH2 TIP4A 198     -13.747 -21.459  -3.956  1.00  1.00      A    O
ATOM    790  H1  TIP4A 198     -13.465 -20.683  -3.472  1.00  0.00      A    H
ATOM    791  H2  TIP4A 198     -13.129 -22.141  -3.696  1.00  0.00      A    H
ATOM    792  OM  TIP4A 198     -13.632 -21.447  -3.861  1.00  0.00      A     
ATOM    793  OH2 TIP4A 199     -12.988 -25.768  -6.864  1.00  1.00      A    O
ATOM    794  H1  TIP4A 199     -12.040 -25.899  -6.898  1.00  0.00      A    H
ATOM    795  H2  TIP4A 199     -13.244 -26.095  -6.002  1.00  0.00      A    H
ATOM    796  OM  TIP4A 199     -12.899 -25.827  -6.758  1.00  0.00      A     
ATOM    797  OH2 TIP4A 200     -12.879 -20.988  -6.663  1.00  1.00      A    O
ATOM    798  H1  TIP4A 200     -12.962 -21.778  -7.198  1.00  0.00      A    H
ATOM    799  H2  TIP4A 200     -13.262 -21.228  -5.819  1.00  0.00      A    H
ATOM    800  OM  TIP4A 200     -12.938 -21.120  -6.624  1.00  0.00      A     
ATOM    801  OH2 TIP4A 201     -12.829 -23.614  -2.670  1.00  1.00      A    O
ATOM    802  H1  TIP4A 201     -11.906 -23.790  -2.484  1.00  0.00      A    H
ATOM    803  H2  TIP4A 201     -13.247 -23.595  -1.808  1.00  0.00      A    H
ATOM    804  OM  TIP4A 201     -12.764 -23.634  -2.536  1.00  0.00      A     
ATOM    805  OH2 TIP4A 202     -10.235 -25.725  -6.821  1.00  1.00      A    O
ATOM    806  H1  TIP4A 202      -9.812 -25.581  -5.974  1.00  0.00      A    H
ATOM    807  H2  TIP4A 202      -9.984 -24.966  -7.347  1.00  0.00      A    H
ATOM    808  OM  TIP4A 202     -10.149 -25.610  -6.780  1.00  0.00      A     
ATOM    809  OH2 TIP4A 203     -10.025 -21.114  -6.699  1.00  1.00      A    O
ATOM    810  H1  TIP4A 203     -10.935 -20.840  -6.815  1.00  0.00      A    H
ATOM    811  H2  TIP4A 203      -9.961 -21.344  -5.772  1.00  0.00      A    H
ATOM    812  OM  TIP4A 203     -10.133 -21.108  -6.594  1.00  0.00      A     
ATOM    813  OH2 TIP4A 204     -10.040 -23.560  -2.675  1.00  1.00      A    O
ATOM    814  H1  TIP4A 204      -9.754 -24.275  -3.243  1.00  0.00      A    H
ATOM    815  H2  TIP4A 204      -9.902 -22.769  -3.197  1.00  0.00      A    H
ATOM    816  OM  TIP4A 204      -9.986 -23.550  -2.815  1.00  0.00      A     
ATOM    817  OH2 TIP4A 205     -16.533 -16.696  -3.556  1.00  1.00      A    O
ATOM    818  H1  TIP4A 205     -16.716 -16.641  -4.493  1.00  0.00      A    H
ATOM    819  H2  TIP4A 205     -16.895 -15.887  -3.193  1.00  0.00      A    H
ATOM    820  OM  TIP4A 205     -16.603 -16.585  -3.629  1.00  0.00      A     
ATOM    821  OH2 TIP4A 206     -13.809 -16.739  -3.532  1.00  1.00      A    O
ATOM    822  H1  TIP4A 206     -14.760 -16.778  -3.430  1.00  0.00      A    H
ATOM    823  H2  TIP4A 206     -13.506 -17.616  -3.294  1.00  0.00      A    H
ATOM    824  OM  TIP4A 206     -13.892 -16.856  -3.488  1.00  0.00      A     
ATOM    825  OH2 TIP4A 207     -13.010 -19.175  -2.604  1.00  1.00      A    O
ATOM    826  H1  TIP4A 207     -12.061 -19.074  -2.674  1.00  0.00      A    H
ATOM    827  H2  TIP4A 207     -13.176 -19.247  -1.665  1.00  0.00      A    H
ATOM    828  OM  TIP4A 207     -12.910 -19.171  -2.493  1.00  0.00      A     
ATOM    829  OH2 TIP4A 208     -12.842 -14.642  -2.039  1.00  1.00      A    O
ATOM    830  H1  TIP4A 208     -13.210 -15.302  -2.626  1.00  0.00      A    H
ATOM    831  H2  TIP4A 208     -13.227 -14.839  -1.185  1.00  0.00      A    H
ATOM    832  OM  TIP4A 208     -12.938 -14.752  -2.005  1.00  0.00      A     
ATOM    833  OH2 TIP4A 209     -10.190 -19.034  -2.588  1.00  1.00      A    O
ATOM    834  H1  TIP4A 209      -9.842 -19.152  -1.704  1.00  0.00      A    H
ATOM    835  H2  TIP4A 209      -9.842 -18.188  -2.872  1.00  0.00      A    H
ATOM    836  OM  TIP4A 209     -10.101 -18.941  -2.511  1.00  0.00      A     
ATOM    837  OH2 TIP4A 210     -10.161 -14.583  -2.333  1.00  1.00      A    O
ATOM    838  H1  TIP4A 210     -11.113 -14.499  -2.279  1.00  0.00      A    H
ATOM    839  H2  TIP4A 210      -9.875 -14.665  -1.424  1.00  0.00      A    H
ATOM    840  OM  TIP4A 210     -10.246 -14.582  -2.210  1.00  0.00      A     
ATOM    841  OH2 TIP4A 211     -16.645 -18.727  -7.882  1.00  1.00      A    O
ATOM    842  H1  TIP4A 211     -15.703 -18.871  -7.801  1.00  0.00      A    H
ATOM    843  H2  TIP4A 211     -17.041 -19.505  -7.491  1.00  0.00      A    H
ATOM    844  OM  TIP4A 211     -16.575 -18.845  -7.822  1.00  0.00      A     
ATOM    845  OH2 TIP4A 212     -16.814 -14.374  -7.403  1.00  1.00      A    O
ATOM    846  H1  TIP4A 212     -15.884 -14.198  -7.545  1.00  0.00      A    H
ATOM    847  H2  TIP4A 212     -17.113 -13.655  -6.847  1.00  0.00      A    H
ATOM    848  OM  TIP4A 212     -16.733 -14.259  -7.350  1.00  0.00      A     
ATOM    849  OH2 TIP4A 213     -13.916 -18.637  -7.940  1.00  1.00      A    O
ATOM    850  H1  TIP4A 213     -13.640 -19.447  -7.510  1.00  0.00      A    H
ATOM    851  H2  TIP4A 213     -13.541 -17.940  -7.404  1.00  0.00      A    H
ATOM    852  OM  TIP4A 213     -13.832 -18.651  -7.817  1.00  0.00      A     
ATOM    853  OH2 TIP4A 214     -13.937 -14.391  -7.601  1.00  1.00      A    O
ATOM    854  H1  TIP4A 214     -13.549 -13.649  -7.137  1.00  0.00      A    H
ATOM    855  H2  TIP4A 214     -13.601 -15.162  -7.144  1.00  0.00      A    H
ATOM    856  OM  TIP4A 214     -13.844 -14.395  -7.483  1.00  0.00      A     
ATOM    857  OH2 TIP4A 215     -12.908 -16.528  -6.366  1.00  1.00      A    O
ATOM    858  H1  TIP4A 215     -11.964 -16.377  -6.311  1.00  0.00      A    H
ATOM    859  H2  TIP4A 215     -13.202 -16.544  -5.456  1.00  0.00      A    H
ATOM    860  OM  TIP4A 215     -12.824 -16.511  -6.243  1.00  0.00      A     
ATOM    861  OH2 TIP4A 216     -10.153 -16.391  -6.146  1.00  1.00      A    O
ATOM    862  H1  TIP4A 216      -9.749 -17.129  -6.602  1.00  0.00      A    H
ATOM    863  H2  TIP4A 216      -9.781 -15.616  -6.567  1.00  0.00      A    H
ATOM    864  OM  TIP4A 216     -10.053 -16.386  -6.259  1.00  0.00      A     
ATOM    865  OH2 TIP4A 217     -16.592 -12.245  -3.532  1.00  1.00      A    O
ATOM    866  H1  TIP4A 217     -15.639 -12.293  -3.459  1.00  0.00      A    H
ATOM    867  H2  TIP4A 217     -16.905 -13.056  -3.133  1.00  0.00      A    H
ATOM    868  OM  TIP4A 217     -16.510 -12.355  -3.472  1.00  0.00      A     
ATOM    869  OH2 TIP4A 218     -16.492  -9.875  -6.919  1.00  1.00      A    O
ATOM    870  H1  TIP4A 218     -16.786  -9.796  -7.827  1.00  0.00      A    H
ATOM    871  H2  TIP4A 218     -16.804  -9.075  -6.496  1.00  0.00      A    H
ATOM    872  OM  TIP4A 218     -16.569  -9.763  -6.981  1.00  0.00      A     
ATOM    873  OH2 TIP4A 219     -16.601  -7.715  -2.982  1.00  1.00      A    O
ATOM    874  H1  TIP4A 219     -15.647  -7.782  -2.957  1.00  0.00      A    H
ATOM    875  H2  TIP4A 219     -16.790  -6.843  -2.636  1.00  0.00      A    H
ATOM    876  OM  TIP4A 219     -16.503  -7.612  -2.935  1.00  0.00      A     
ATOM    877  OH2 TIP4A 220     -13.730 -12.510  -3.400  1.00  1.00      A    O
ATOM    878  H1  TIP4A 220     -13.592 -13.302  -2.881  1.00  0.00      A    H
ATOM    879  H2  TIP4A 220     -13.407 -11.800  -2.844  1.00  0.00      A    H
ATOM    880  OM  TIP4A 220     -13.671 -12.520  -3.262  1.00  0.00      A     
ATOM    881  OH2 TIP4A 221     -13.909  -9.729  -7.348  1.00  1.00      A    O
ATOM    882  H1  TIP4A 221     -14.801  -9.987  -7.114  1.00  0.00      A    H
ATOM    883  H2  TIP4A 221     -13.372 -10.486  -7.119  1.00  0.00      A    H
ATOM    884  OM  TIP4A 221     -13.955  -9.859  -7.289  1.00  0.00      A     
ATOM    885  OH2 TIP4A 222     -13.817  -7.817  -3.091  1.00  1.00      A    O
ATOM    886  H1  TIP4A 222     -13.326  -7.269  -2.480  1.00  0.00      A    H
ATOM    887  H2  TIP4A 222     -13.653  -8.713  -2.796  1.00  0.00      A    H
ATOM    888  OM  TIP4A 222     -13.733  -7.862  -2.975  1.00  0.00      A     
ATOM    889  OH2 TIP4A 223     -12.947 -12.295  -6.179  1.00  1.00      A    O
ATOM    890  H1  TIP4A 223     -12.009 -12.106  -6.147  1.00  0.00      A    H
ATOM    891  H2  TIP4A 223     -13.225 -12.284  -5.263  1.00  0.00      A    H
ATOM    892  OM  TIP4A 223     -12.863 -12.268  -6.058  1.00  0.00      A     
ATOM    893  OH2 TIP4A 224     -13.126  -7.629  -5.678  1.00  1.00      A    O
ATOM    894  H1  TIP4A 224     -13.448  -8.402  -6.140  1.00  0.00      A    H
ATOM    895  H2  TIP4A 224     -13.416  -7.752  -4.774  1.00  0.00      A    H
ATOM    896  OM  TIP4A 224     -13.204  -7.743  -5.621  1.00  0.00      A     
ATOM    897  OH2 TIP4A 225     -12.994 -10.106  -2.001  1.00  1.00      A    O
ATOM    898  H1  TIP4A 225     -12.048 -10.076  -1.857  1.00  0.00      A    H
ATOM    899  H2  TIP4A 225     -13.368 -10.201  -1.125  1.00  0.00      A    H
ATOM    900  OM  TIP4A 225     -12.921 -10.115  -1.871  1.00  0.00      A     
ATOM    901  OH2 TIP4A 226     -10.251 -12.207  -6.026  1.00  1.00      A    O
ATOM    902  H1  TIP4A 226      -9.812 -12.335  -5.184  1.00  0.00      A    H
ATOM    903  H2  TIP4A 226      -9.759 -12.754  -6.639  1.00  0.00      A    H
ATOM    904  OM  TIP4A 226     -10.132 -12.293  -5.996  1.00  0.00      A     
ATOM    905  OH2 TIP4A 227     -10.223  -7.568  -5.783  1.00  1.00      A    O
ATOM    906  H1  TIP4A 227     -11.133  -7.778  -5.573  1.00  0.00      A    H
ATOM    907  H2  TIP4A 227      -9.919  -8.313  -6.303  1.00  0.00      A    H
ATOM    908  OM  TIP4A 227     -10.300  -7.691  -5.822  1.00  0.00      A     
ATOM    909  OH2 TIP4A 228     -10.356 -10.072  -2.045  1.00  1.00      A    O
ATOM    910  H1  TIP4A 228      -9.951 -10.753  -2.581  1.00  0.00      A    H
ATOM    911  H2  TIP4A 228     -10.056  -9.250  -2.433  1.00  0.00      A    H
ATOM    912  OM  TIP4A 228     -10.266 -10.053  -2.163  1.00  0.00      A     
ATOM    913  OH2 TIP4A 229     -16.554  -3.144  -2.882  1.00  1.00      A    O
ATOM    914  H1  TIP4A 229     -17.004  -3.222  -3.724  1.00  0.00      A    H
ATOM    915  H2  TIP4A 229     -16.654  -2.222  -2.641  1.00  0.00      A    H
ATOM    916  OM  TIP4A 229     -16.624  -3.035  -2.959  1.00  0.00      A     
ATOM    917  OH2 TIP4A 230     -13.642  -3.397  -2.884  1.00  1.00      A    O
ATOM    918  H1  TIP4A 230     -14.580  -3.517  -3.030  1.00  0.00      A    H
ATOM    919  H2  TIP4A 230     -13.349  -4.228  -2.511  1.00  0.00      A    H
ATOM    920  OM  TIP4A 230     -13.725  -3.518  -2.855  1.00  0.00      A     
ATOM    921  OH2 TIP4A 231     -12.779  -5.530  -1.650  1.00  1.00      A    O
ATOM    922  H1  TIP4A 231     -11.852  -5.638  -1.435  1.00  0.00      A    H
ATOM    923  H2  TIP4A 231     -13.215  -5.455  -0.801  1.00  0.00      A    H
ATOM    924  OM  TIP4A 231     -12.716  -5.534  -1.514  1.00  0.00      A     
ATOM    925  OH2 TIP4A 232     -12.924  -1.090  -1.240  1.00  1.00      A    O
ATOM    926  H1  TIP4A 232     -13.172  -1.935  -1.614  1.00  0.00      A    H
ATOM    927  H2  TIP4A 232     -13.189  -1.147  -0.322  1.00  0.00      A    H
ATOM    928  OM  TIP4A 232     -12.990  -1.205  -1.171  1.00  0.00      A     
ATOM    929  OH2 TIP4A 233     -10.074  -5.585  -1.573  1.00  1.00      A    O
ATOM    930  H1  TIP4A 233      -9.697  -6.351  -2.007  1.00  0.00      A    H
ATOM    931  H2  TIP4A 233      -9.746  -4.839  -2.075  1.00  0.00      A    H
ATOM    932  OM  TIP4A 233      -9.983  -5.588  -1.693  1.00  0.00      A     
ATOM    933  OH2 TIP4A 234     -10.291  -1.254  -1.418  1.00  1.00      A    O
ATOM    934  H1  TIP4A 234     -11.237  -1.120  -1.364  1.00  0.00      A    H
ATOM    935  H2  TIP4A 234     -10.008  -1.338  -0.507  1.00  0.00      A    H
ATOM    936  OM  TIP4A 234     -10.376  -1.248  -1.295  1.00  0.00      A     
ATOM    937  OH2 TIP4A 235     -16.553  -5.281  -7.002  1.00  1.00      A    O
ATOM    938  H1  TIP4A 235     -15.599  -5.218  -6.946  1.00  0.00      A    H
ATOM    939  H2  TIP4A 235     -16.771  -6.071  -6.507  1.00  0.00      A    H
ATOM    940  OM  TIP4A 235     -16.458  -5.374  -6.931  1.00  0.00      A     
ATOM    941  OH2 TIP4A 236     -16.842  -0.568  -6.527  1.00  1.00      A    O
ATOM    942  H1  TIP4A 236     -15.911  -0.412  -6.684  1.00  0.00      A    H
ATOM    943  H2  TIP4A 236     -17.103   0.128  -5.924  1.00  0.00      A    H
ATOM    944  OM  TIP4A 236     -16.756  -0.458  -6.469  1.00  0.00      A     
ATOM    945  OH2 TIP4A 237     -13.859  -5.136  -6.904  1.00  1.00      A    O
ATOM    946  H1  TIP4A 237     -13.546  -5.988  -6.599  1.00  0.00      A    H
ATOM    947  H2  TIP4A 237     -13.386  -4.501  -6.367  1.00  0.00      A    H
ATOM    948  OM  TIP4A 237     -13.759  -5.164  -6.797  1.00  0.00      A     
ATOM    949  OH2 TIP4A 238     -14.045  -0.926  -6.500  1.00  1.00      A    O
ATOM    950  H1  TIP4A 238     -13.733  -0.084  -6.172  1.00  0.00      A    H
ATOM    951  H2  TIP4A 238     -13.636  -1.574  -5.927  1.00  0.00      A    H
ATOM    952  OM  TIP4A 238     -13.953  -0.902  -6.385  1.00  0.00      A     
ATOM    953  OH2 TIP4A 239     -12.889  -3.164  -5.439  1.00  1.00      A    O
ATOM    954  H1  TIP4A 239     -11.942  -3.068  -5.545  1.00  0.00      A    H
ATOM    955  H2  TIP4A 239     -13.022  -3.189  -4.492  1.00  0.00      A    H
ATOM    956  OM  TIP4A 239     -12.785  -3.155  -5.331  1.00  0.00      A     
ATOM    957  OH2 TIP4A 240     -10.169  -2.902  -5.328  1.00  1.00      A    O
ATOM    958  H1  TIP4A 240      -9.886  -3.670  -5.825  1.00  0.00      A    H
ATOM    959  H2  TIP4A 240      -9.910  -2.157  -5.869  1.00  0.00      A    H
ATOM    960  OM  TIP4A 240     -10.100  -2.905  -5.460  1.00  0.00      A     
ATOM    961  OH2 TIP4A 241     -16.562   1.280  -2.637  1.00  1.00      A    O
ATOM    962  H1  TIP4A 241     -15.645   1.016  -2.711  1.00  0.00      A    H
ATOM    963  H2  TIP4A 241     -16.985   0.554  -2.179  1.00  0.00      A    H
ATOM    964  OM  TIP4A 241     -16.499   1.153  -2.588  1.00  0.00      A     
ATOM    965  OH2 TIP4A 242     -16.672   3.979  -6.276  1.00  1.00      A    O
ATOM    966  H1  TIP4A 242     -16.790   4.305  -7.168  1.00  0.00      A    H
ATOM    967  H2  TIP4A 242     -17.161   4.594  -5.729  1.00  0.00      A    H
ATOM    968  OM  TIP4A 242     -16.750   4.100  -6.321  1.00  0.00      A     
ATOM    969  OH2 TIP4A 243     -16.692   5.650  -2.104  1.00  1.00      A    O
ATOM    970  H1  TIP4A 243     -15.739   5.584  -2.175  1.00  0.00      A    H
ATOM    971  H2  TIP4A 243     -16.837   6.342  -1.458  1.00  0.00      A    H
ATOM    972  OM  TIP4A 243     -16.588   5.730  -2.031  1.00  0.00      A     
ATOM    973  OH2 TIP4A 244     -13.844   1.148  -2.723  1.00  1.00      A    O
ATOM    974  H1  TIP4A 244     -13.547   0.376  -2.242  1.00  0.00      A    H
ATOM    975  H2  TIP4A 244     -13.503   1.889  -2.222  1.00  0.00      A    H
ATOM    976  OM  TIP4A 244     -13.762   1.144  -2.597  1.00  0.00      A     
ATOM    977  OH2 TIP4A 245     -13.849   3.885  -6.431  1.00  1.00      A    O
ATOM    978  H1  TIP4A 245     -14.787   4.074  -6.428  1.00  0.00      A    H
ATOM    979  H2  TIP4A 245     -13.788   2.969  -6.160  1.00  0.00      A    H
ATOM    980  OM  TIP4A 245     -13.961   3.791  -6.396  1.00  0.00      A     
ATOM    981  OH2 TIP4A 246     -13.861   5.512  -2.284  1.00  1.00      A    O
ATOM    982  H1  TIP4A 246     -13.647   6.367  -1.911  1.00  0.00      A    H
ATOM    983  H2  TIP4A 246     -13.395   4.885  -1.731  1.00  0.00      A    H
ATOM    984  OM  TIP4A 246     -13.774   5.541  -2.166  1.00  0.00      A     
ATOM    985  OH2 TIP4A 247     -12.823   1.251  -5.388  1.00  1.00      A    O
ATOM    986  H1  TIP4A 247     -11.884   1.432  -5.347  1.00  0.00      A    H
ATOM    987  H2  TIP4A 247     -13.097   1.193  -4.473  1.00  0.00      A    H
ATOM    988  OM  TIP4A 247     -12.738   1.267  -5.266  1.00  0.00      A     
ATOM    989  OH2 TIP4A 248     -12.799   5.924  -4.859  1.00  1.00      A    O
ATOM    990  H1  TIP4A 248     -13.005   5.176  -5.419  1.00  0.00      A    H
ATOM    991  H2  TIP4A 248     -13.251   5.740  -4.036  1.00  0.00      A    H
ATOM    992  OM  TIP4A 248     -12.883   5.805  -4.825  1.00  0.00      A     
ATOM    993  OH2 TIP4A 249     -12.765   3.285  -1.159  1.00  1.00      A    O
ATOM    994  H1  TIP4A 249     -11.817   3.148  -1.157  1.00  0.00      A    H
ATOM    995  H2  TIP4A 249     -13.052   2.988  -0.296  1.00  0.00      A    H
ATOM    996  OM  TIP4A 249     -12.680   3.229  -1.049  1.00  0.00      A     
ATOM    997  OH2 TIP4A 250     -10.021   1.380  -5.178  1.00  1.00      A    O
ATOM    998  H1  TIP4A 250      -9.772   1.181  -4.276  1.00  0.00      A    H
ATOM    999  H2  TIP4A 250      -9.471   2.126  -5.420  1.00  0.00      A    H
ATOM   1000  OM  TIP4A 250      -9.919   1.450  -5.095  1.00  0.00      A     
ATOM   1001  OH2 TIP4A 251      -9.895   6.111  -4.848  1.00  1.00      A    O
ATOM   1002  H1  TIP4A 251     -10.851   6.133  -4.871  1.00  0.00      A    H
ATOM   1003  H2  TIP4A 251      -9.678   6.046  -3.918  1.00  0.00      A    H
ATOM   1004  OM  TIP4A 251      -9.990   6.105  -4.732  1.00  0.00      A     
ATOM   1005  OH2 TIP4A 252     -10.062   3.157  -1.396  1.00  1.00      A    O
ATOM   1006  H1  TIP4A 252      -9.721   2.495  -1.998  1.00  0.00      A    H
ATOM   1007  H2  TIP4A 252      -9.852   3.992  -1.815  1.00  0.00      A    H
ATOM   1008  OM  TIP4A 252      -9.992   3.179  -1.527  1.00  0.00      A     
ATOM   1009  OH2 TIP4A 253      -5.613 -55.042  -4.903  1.00  1.00      A    O
ATOM   1010  H1  TIP4A 253      -5.870 -55.738  -5.507  1.00  0.00      A    H
ATOM   1011  H2  TIP4A 253      -5.988 -55.302  -4.062  1.00  0.00      A    H
ATOM   1012  OM  TIP4A 253      -5.694 -55.164  -4.873  1.00  0.00      A     
ATOM   1013  OH2 TIP4A 254      -2.638 -55.333  -5.004  1.00  1.00      A    O
ATOM   1014  H1  TIP4A 254      -3.525 -55.480  -5.331  1.00  0.00      A    H
ATOM   1015  H2  TIP4A 254      -2.109 -56.007  -5.429  1.00  0.00      A    H
ATOM   1016  OM  TIP4A 254      -2.683 -55.438  -5.100  1.00  0.00      A     
ATOM   1017  OH2 TIP4A 255      -9.419 -54.687 -10.025  1.00  1.00      A    O
ATOM   1018  H1  TIP4A 255      -8.474 -54.562 -10.108  1.00  0.00      A    H
ATOM   1019  H2  TIP4A 255      -9.739 -53.861  -9.661  1.00  0.00      A    H
ATOM   1020  OM  TIP4A 255      -9.339 -54.565  -9.989  1.00  0.00      A     
ATOM   1021  OH2 TIP4A 256      -6.624 -54.639  -9.784  1.00  1.00      A    O
ATOM   1022  H1  TIP4A 256      -6.424 -53.820  -9.331  1.00  0.00      A    H
ATOM   1023  H2  TIP4A 256      -6.471 -54.446 -10.709  1.00  0.00      A    H
ATOM   1024  OM  TIP4A 256      -6.579 -54.509  -9.845  1.00  0.00      A     
ATOM   1025  OH2 TIP4A 257      -9.110 -52.776  -6.173  1.00  1.00      A    O
ATOM   1026  H1  TIP4A 257      -8.181 -52.820  -6.397  1.00  0.00      A    H
ATOM   1027  H2  TIP4A 257      -9.225 -53.436  -5.490  1.00  0.00      A    H
ATOM   1028  OM  TIP4A 257      -9.006 -52.866  -6.115  1.00  0.00      A     
ATOM   1029  OH2 TIP4A 258      -9.359 -50.183  -9.782  1.00  1.00      A    O
ATOM   1030  H1  TIP4A 258      -9.573 -50.320 -10.704  1.00  0.00      A    H
ATOM   1031  H2  TIP4A 258      -9.916 -49.453  -9.512  1.00  0.00      A    H
ATOM   1032  OM  TIP4A 258      -9.458 -50.107  -9.865  1.00  0.00      A     
ATOM   1033  OH2 TIP4A 259      -9.163 -48.327  -5.833  1.00  1.00      A    O
ATOM   1034  H1  TIP4A 259      -8.237 -48.084  -5.861  1.00  0.00      A    H
ATOM   1035  H2  TIP4A 259      -9.586 -47.606  -5.368  1.00  0.00      A    H
ATOM   1036  OM  TIP4A 259      -9.098 -48.204  -5.778  1.00  0.00      A     
ATOM   1037  OH2 TIP4A 260      -6.507 -52.856  -6.204  1.00  1.00      A    O
ATOM   1038  H1  TIP4A 260      -6.033 -53.528  -5.714  1.00  0.00      A    H
ATOM   1039  H2  TIP4A 260      -6.378 -52.054  -5.697  1.00  0.00      A    H
ATOM   1040  OM  TIP4A 260      -6.430 -52.839  -6.076  1.00  0.00      A     
ATOM   1041  OH2 TIP4A 261      -6.603 -50.090  -9.831  1.00  1.00      A    O
ATOM   1042  H1  TIP4A 261      -7.559 -50.095  -9.882  1.00  0.00      A    H
ATOM   1043  H2  TIP4A 261      -6.374 -50.972  -9.538  1.00  0.00      A    H
ATOM   1044  OM  TIP4A 261      -6.696 -50.204  -9.800  1.00  0.00      A     
ATOM   1045  OH2 TIP4A 262      -6.397 -48.600  -5.818  1.00  1.00      A    O
ATOM   1046  H1  TIP4A 262      -6.159 -47.795  -5.358  1.00  0.00      A    H
ATOM   1047  H2  TIP4A 262      -6.173 -49.301  -5.207  1.00  0.00      A    H
ATOM   1048  OM  TIP4A 262      -6.338 -48.586  -5.681  1.00  0.00      A     
ATOM   1049  OH2 TIP4A 263      -5.414 -52.482  -8.587  1.00  1.00      A    O
ATOM   1050  H1  TIP4A 263      -4.478 -52.647  -8.703  1.00  0.00      A    H
ATOM   1051  H2  TIP4A 263      -5.565 -52.606  -7.649  1.00  0.00      A    H
ATOM   1052  OM  TIP4A 263      -5.314 -52.519  -8.482  1.00  0.00      A     
ATOM   1053  OH2 TIP4A 264      -5.421 -48.123  -8.284  1.00  1.00      A    O
ATOM   1054  H1  TIP4A 264      -5.771 -48.727  -8.937  1.00  0.00      A    H
ATOM   1055  H2  TIP4A 264      -5.754 -48.453  -7.449  1.00  0.00      A    H
ATOM   1056  OM  TIP4A 264      -5.508 -48.242  -8.260  1.00  0.00      A     
ATOM   1057  OH2 TIP4A 265      -5.714 -50.691  -4.342  1.00  1.00      A    O
ATOM   1058  H1  TIP4A 265      -4.768 -50.748  -4.476  1.00  0.00      A    H
ATOM   1059  H2  TIP4A 265      -5.820 -50.637  -3.393  1.00  0.00      A    H
ATOM   1060  OM  TIP4A 265      -5.607 -50.692  -4.238  1.00  0.00      A     
ATOM   1061  OH2 TIP4A 266      -2.715 -52.726  -8.436  1.00  1.00      A    O
ATOM   1062  H1  TIP4A 266      -2.342 -52.647  -7.558  1.00  0.00      A    H
ATOM   1063  H2  TIP4A 266      -2.489 -51.902  -8.868  1.00  0.00      A    H
ATOM   1064  OM  TIP4A 266      -2.638 -52.610  -8.379  1.00  0.00      A     
ATOM   1065  OH2 TIP4A 267      -2.744 -48.154  -8.177  1.00  1.00      A    O
ATOM   1066  H1  TIP4A 267      -3.696 -48.260  -8.175  1.00  0.00      A    H
ATOM   1067  H2  TIP4A 267      -2.510 -48.076  -7.252  1.00  0.00      A    H
ATOM   1068  OM  TIP4A 267      -2.836 -48.157  -8.058  1.00  0.00      A     
ATOM   1069  OH2 TIP4A 268      -2.991 -50.556  -4.477  1.00  1.00      A    O
ATOM   1070  H1  TIP4A 268      -2.945 -51.150  -5.225  1.00  0.00      A    H
ATOM   1071  H2  TIP4A 268      -2.842 -49.688  -4.851  1.00  0.00      A    H
ATOM   1072  OM  TIP4A 268      -2.966 -50.520  -4.621  1.00  0.00      A     
ATOM   1073  OH2 TIP4A 269      -9.365 -43.828  -5.336  1.00  1.00      A    O
ATOM   1074  H1  TIP4A 269      -9.469 -43.691  -6.278  1.00  0.00      A    H
ATOM   1075  H2  TIP4A 269      -9.594 -42.985  -4.945  1.00  0.00      A    H
ATOM   1076  OM  TIP4A 269      -9.408 -43.702  -5.407  1.00  0.00      A     
ATOM   1077  OH2 TIP4A 270      -6.460 -43.984  -5.436  1.00  1.00      A    O
ATOM   1078  H1  TIP4A 270      -7.410 -44.091  -5.475  1.00  0.00      A    H
ATOM   1079  H2  TIP4A 270      -6.150 -44.765  -4.976  1.00  0.00      A    H
ATOM   1080  OM  TIP4A 270      -6.542 -44.098  -5.382  1.00  0.00      A     
ATOM   1081  OH2 TIP4A 271      -5.707 -46.274  -4.211  1.00  1.00      A    O
ATOM   1082  H1  TIP4A 271      -4.754 -46.361  -4.194  1.00  0.00      A    H
ATOM   1083  H2  TIP4A 271      -5.978 -46.411  -3.303  1.00  0.00      A    H
ATOM   1084  OM  TIP4A 271      -5.620 -46.303  -4.093  1.00  0.00      A     
ATOM   1085  OH2 TIP4A 272      -5.499 -41.764  -4.096  1.00  1.00      A    O
ATOM   1086  H1  TIP4A 272      -5.824 -42.492  -4.625  1.00  0.00      A    H
ATOM   1087  H2  TIP4A 272      -5.913 -41.886  -3.241  1.00  0.00      A    H
ATOM   1088  OM  TIP4A 272      -5.594 -41.873  -4.054  1.00  0.00      A     
ATOM   1089  OH2 TIP4A 273      -3.005 -46.278  -4.216  1.00  1.00      A    O
ATOM   1090  H1  TIP4A 273      -2.678 -46.453  -3.334  1.00  0.00      A    H
ATOM   1091  H2  TIP4A 273      -2.387 -45.643  -4.578  1.00  0.00      A    H
ATOM   1092  OM  TIP4A 273      -2.884 -46.219  -4.149  1.00  0.00      A     
ATOM   1093  OH2 TIP4A 274      -2.812 -41.788  -3.862  1.00  1.00      A    O
ATOM   1094  H1  TIP4A 274      -3.752 -41.943  -3.763  1.00  0.00      A    H
ATOM   1095  H2  TIP4A 274      -2.452 -41.936  -2.987  1.00  0.00      A    H
ATOM   1096  OM  TIP4A 274      -2.886 -41.826  -3.737  1.00  0.00      A     
ATOM   1097  OH2 TIP4A 275      -9.412 -45.837  -9.690  1.00  1.00      A    O
ATOM   1098  H1  TIP4A 275      -8.473 -45.717  -9.546  1.00  0.00      A    H
ATOM   1099  H2  TIP4A 275      -9.625 -46.646  -9.225  1.00  0.00      A    H
ATOM   1100  OM  TIP4A 275      -9.319 -45.925  -9.612  1.00  0.00      A     
ATOM   1101  OH2 TIP4A 276      -9.411 -41.470  -9.497  1.00  1.00      A    O
ATOM   1102  H1  TIP4A 276      -8.467 -41.329  -9.434  1.00  0.00      A    H
ATOM   1103  H2  TIP4A 276      -9.793 -40.797  -8.934  1.00  0.00      A    H
ATOM   1104  OM  TIP4A 276      -9.339 -41.366  -9.417  1.00  0.00      A     
ATOM   1105  OH2 TIP4A 277      -6.698 -45.641  -9.351  1.00  1.00      A    O
ATOM   1106  H1  TIP4A 277      -6.207 -46.369  -8.970  1.00  0.00      A    H
ATOM   1107  H2  TIP4A 277      -6.311 -44.859  -8.958  1.00  0.00      A    H
ATOM   1108  OM  TIP4A 277      -6.585 -45.634  -9.252  1.00  0.00      A     
ATOM   1109  OH2 TIP4A 278      -6.706 -41.248  -9.065  1.00  1.00      A    O
ATOM   1110  H1  TIP4A 278      -6.459 -40.686  -8.330  1.00  0.00      A    H
ATOM   1111  H2  TIP4A 278      -6.275 -42.082  -8.883  1.00  0.00      A    H
ATOM   1112  OM  TIP4A 278      -6.619 -41.283  -8.948  1.00  0.00      A     
ATOM   1113  OH2 TIP4A 279      -5.494 -43.618  -7.971  1.00  1.00      A    O
ATOM   1114  H1  TIP4A 279      -4.541 -43.654  -7.888  1.00  0.00      A    H
ATOM   1115  H2  TIP4A 279      -5.819 -43.854  -7.103  1.00  0.00      A    H
ATOM   1116  OM  TIP4A 279      -5.413 -43.652  -7.849  1.00  0.00      A     
ATOM   1117  OH2 TIP4A 280      -3.021 -43.903  -7.885  1.00  1.00      A    O
ATOM   1118  H1  TIP4A 280      -2.569 -44.610  -8.344  1.00  0.00      A    H
ATOM   1119  H2  TIP4A 280      -2.556 -43.110  -8.149  1.00  0.00      A    H
ATOM   1120  OM  TIP4A 280      -2.904 -43.892  -7.977  1.00  0.00      A     
ATOM   1121  OH2 TIP4A 281      -9.314 -39.475  -5.169  1.00  1.00      A    O
ATOM   1122  H1  TIP4A 281      -8.357 -39.500  -5.158  1.00  0.00      A    H
ATOM   1123  H2  TIP4A 281      -9.581 -40.329  -4.830  1.00  0.00      A    H
ATOM   1124  OM  TIP4A 281      -9.226 -39.587  -5.125  1.00  0.00      A     
ATOM   1125  OH2 TIP4A 282      -9.308 -36.843  -8.722  1.00  1.00      A    O
ATOM   1126  H1  TIP4A 282      -8.389 -36.946  -8.971  1.00  0.00      A    H
ATOM   1127  H2  TIP4A 282      -9.313 -36.092  -8.128  1.00  0.00      A    H
ATOM   1128  OM  TIP4A 282      -9.191 -36.760  -8.677  1.00  0.00      A     
ATOM   1129  OH2 TIP4A 283      -9.204 -34.884  -4.845  1.00  1.00      A    O
ATOM   1130  H1  TIP4A 283      -8.304 -34.880  -5.171  1.00  0.00      A    H
ATOM   1131  H2  TIP4A 283      -9.243 -34.146  -4.237  1.00  0.00      A    H
ATOM   1132  OM  TIP4A 283      -9.094 -34.789  -4.809  1.00  0.00      A     
ATOM   1133  OH2 TIP4A 284      -6.439 -39.310  -5.103  1.00  1.00      A    O
ATOM   1134  H1  TIP4A 284      -5.995 -40.025  -4.648  1.00  0.00      A    H
ATOM   1135  H2  TIP4A 284      -6.046 -38.515  -4.744  1.00  0.00      A    H
ATOM   1136  OM  TIP4A 284      -6.332 -39.299  -4.999  1.00  0.00      A     
ATOM   1137  OH2 TIP4A 285      -6.528 -36.930  -9.199  1.00  1.00      A    O
ATOM   1138  H1  TIP4A 285      -6.217 -37.032 -10.099  1.00  0.00      A    H
ATOM   1139  H2  TIP4A 285      -5.928 -37.460  -8.676  1.00  0.00      A    H
ATOM   1140  OM  TIP4A 285      -6.411 -37.011  -9.248  1.00  0.00      A     
ATOM   1141  OH2 TIP4A 286      -6.450 -34.886  -4.837  1.00  1.00      A    O
ATOM   1142  H1  TIP4A 286      -6.086 -34.219  -4.254  1.00  0.00      A    H
ATOM   1143  H2  TIP4A 286      -6.189 -35.717  -4.443  1.00  0.00      A    H
ATOM   1144  OM  TIP4A 286      -6.370 -34.907  -4.713  1.00  0.00      A     
ATOM   1145  OH2 TIP4A 287      -5.602 -39.078  -7.752  1.00  1.00      A    O
ATOM   1146  H1  TIP4A 287      -4.663 -39.240  -7.659  1.00  0.00      A    H
ATOM   1147  H2  TIP4A 287      -5.965 -39.273  -6.888  1.00  0.00      A    H
ATOM   1148  OM  TIP4A 287      -5.528 -39.124  -7.629  1.00  0.00      A     
ATOM   1149  OH2 TIP4A 288      -5.516 -34.841  -7.457  1.00  1.00      A    O
ATOM   1150  H1  TIP4A 288      -5.957 -35.547  -7.930  1.00  0.00      A    H
ATOM   1151  H2  TIP4A 288      -5.761 -34.975  -6.542  1.00  0.00      A    H
ATOM   1152  OM  TIP4A 288      -5.604 -34.948  -7.401  1.00  0.00      A     
ATOM   1153  OH2 TIP4A 289      -5.607 -37.081  -3.705  1.00  1.00      A    O
ATOM   1154  H1  TIP4A 289      -4.757 -36.739  -3.426  1.00  0.00      A    H
ATOM   1155  H2  TIP4A 289      -6.091 -37.214  -2.890  1.00  0.00      A    H
ATOM   1156  OM  TIP4A 289      -5.560 -37.055  -3.565  1.00  0.00      A     
ATOM   1157  OH2 TIP4A 290      -2.945 -39.161  -7.582  1.00  1.00      A    O
ATOM   1158  H1  TIP4A 290      -2.472 -39.195  -6.750  1.00  0.00      A    H
ATOM   1159  H2  TIP4A 290      -2.523 -38.455  -8.070  1.00  0.00      A    H
ATOM   1160  OM  TIP4A 290      -2.830 -39.075  -7.538  1.00  0.00      A     
ATOM   1161  OH2 TIP4A 291      -2.730 -34.404  -7.357  1.00  1.00      A    O
ATOM   1162  H1  TIP4A 291      -3.682 -34.403  -7.460  1.00  0.00      A    H
ATOM   1163  H2  TIP4A 291      -2.588 -34.574  -6.426  1.00  0.00      A    H
ATOM   1164  OM  TIP4A 291      -2.834 -34.426  -7.252  1.00  0.00      A     
ATOM   1165  OH2 TIP4A 292      -2.862 -37.113  -3.449  1.00  1.00      A    O
ATOM   1166  H1  TIP4A 292      -2.585 -37.905  -3.911  1.00  0.00      A    H
ATOM   1167  H2  TIP4A 292      -2.486 -36.394  -3.957  1.00  0.00      A    H
ATOM   1168  OM  TIP4A 292      -2.778 -37.123  -3.574  1.00  0.00      A     
ATOM   1169  OH2 TIP4A 293      -9.131 -30.416  -4.510  1.00  1.00      A    O
ATOM   1170  H1  TIP4A 293      -9.531 -30.379  -5.379  1.00  0.00      A    H
ATOM   1171  H2  TIP4A 293      -8.201 -30.567  -4.680  1.00  0.00      A    H
ATOM   1172  OM  TIP4A 293      -9.063 -30.431  -4.643  1.00  0.00      A     
ATOM   1173  OH2 TIP4A 294      -6.519 -30.505  -4.481  1.00  1.00      A    O
ATOM   1174  H1  TIP4A 294      -6.148 -30.478  -5.363  1.00  0.00      A    H
ATOM   1175  H2  TIP4A 294      -6.163 -31.305  -4.095  1.00  0.00      A    H
ATOM   1176  OM  TIP4A 294      -6.426 -30.604  -4.545  1.00  0.00      A     
ATOM   1177  OH2 TIP4A 295      -5.514 -32.921  -3.351  1.00  1.00      A    O
ATOM   1178  H1  TIP4A 295      -4.587 -32.795  -3.150  1.00  0.00      A    H
ATOM   1179  H2  TIP4A 295      -5.933 -33.022  -2.496  1.00  0.00      A    H
ATOM   1180  OM  TIP4A 295      -5.449 -32.918  -3.215  1.00  0.00      A     
ATOM   1181  OH2 TIP4A 296      -5.518 -28.171  -3.118  1.00  1.00      A    O
ATOM   1182  H1  TIP4A 296      -6.062 -28.863  -3.495  1.00  0.00      A    H
ATOM   1183  H2  TIP4A 296      -5.801 -28.113  -2.205  1.00  0.00      A    H
ATOM   1184  OM  TIP4A 296      -5.624 -28.251  -3.049  1.00  0.00      A     
ATOM   1185  OH2 TIP4A 297      -2.526 -32.664  -3.561  1.00  1.00      A    O
ATOM   1186  H1  TIP4A 297      -2.338 -32.493  -2.638  1.00  0.00      A    H
ATOM   1187  H2  TIP4A 297      -2.409 -31.817  -3.991  1.00  0.00      A    H
ATOM   1188  OM  TIP4A 297      -2.487 -32.534  -3.498  1.00  0.00      A     
ATOM   1189  OH2 TIP4A 298      -2.815 -28.188  -3.378  1.00  1.00      A    O
ATOM   1190  H1  TIP4A 298      -3.750 -28.225  -3.176  1.00  0.00      A    H
ATOM   1191  H2  TIP4A 298      -2.395 -28.006  -2.538  1.00  0.00      A    H
ATOM   1192  OM  TIP4A 298      -2.881 -28.169  -3.245  1.00  0.00      A     
ATOM   1193  OH2 TIP4A 299      -9.201 -32.031  -8.501  1.00  1.00      A    O
ATOM   1194  H1  TIP4A 299      -8.269 -32.248  -8.502  1.00  0.00      A    H
ATOM   1195  H2  TIP4A 299      -9.636 -32.845  -8.247  1.00  0.00      A    H
ATOM   1196  OM  TIP4A 299      -9.138 -32.163  -8.468  1.00  0.00      A     
ATOM   1197  OH2 TIP4A 300      -9.358 -28.059  -8.034  1.00  1.00      A    O
ATOM   1198  H1  TIP4A 300      -8.423 -27.870  -8.117  1.00  0.00      A    H
ATOM   1199  H2  TIP4A 300      -9.726 -27.274  -7.629  1.00  0.00      A    H
ATOM   1200  OM  TIP4A 300      -9.285 -27.934  -7.993  1.00  0.00      A     
ATOM   1201  OH2 TIP4A 301      -6.389 -32.428  -8.680  1.00  1.00      A    O
ATOM   1202  H1  TIP4A 301      -6.126 -32.372  -9.598  1.00  0.00      A    H
ATOM   1203  H2  TIP4A 301      -5.996 -33.243  -8.367  1.00  0.00      A    H
ATOM   1204  OM  TIP4A 301      -6.305 -32.525  -8.757  1.00  0.00      A     
ATOM   1205  OH2 TIP4A 302      -6.736 -27.988  -8.524  1.00  1.00      A    O
ATOM   1206  H1  TIP4A 302      -6.466 -27.310  -7.905  1.00  0.00      A    H
ATOM   1207  H2  TIP4A 302      -6.425 -28.806  -8.136  1.00  0.00      A    H
ATOM   1208  OM  TIP4A 302      -6.662 -28.006  -8.395  1.00  0.00      A     
ATOM   1209  OH2 TIP4A 303      -5.639 -30.273  -7.026  1.00  1.00      A    O
ATOM   1210  H1  TIP4A 303      -4.682 -30.250  -7.011  1.00  0.00      A    H
ATOM   1211  H2  TIP4A 303      -5.852 -31.119  -7.420  1.00  0.00      A    H
ATOM   1212  OM  TIP4A 303      -5.544 -30.379  -7.074  1.00  0.00      A     
ATOM   1213  OH2 TIP4A 304      -2.864 -30.238  -7.537  1.00  1.00      A    O
ATOM   1214  H1  TIP4A 304      -2.629 -30.959  -8.122  1.00  0.00      A    H
ATOM   1215  H2  TIP4A 304      -2.512 -29.458  -7.966  1.00  0.00      A    H
ATOM   1216  OM  TIP4A 304      -2.789 -30.231  -7.667  1.00  0.00      A     
ATOM   1217  OH2 TIP4A 305      -8.939 -25.659  -4.252  1.00  1.00      A    O
ATOM   1218  H1  TIP4A 305      -7.986 -25.731  -4.200  1.00  0.00      A    H
ATOM   1219  H2  TIP4A 305      -9.263 -26.458  -3.837  1.00  0.00      A    H
ATOM   1220  OM  TIP4A 305      -8.859 -25.770  -4.192  1.00  0.00      A     
ATOM   1221  OH2 TIP4A 306      -9.105 -23.252  -8.046  1.00  1.00      A    O
ATOM   1222  H1  TIP4A 306      -9.449 -23.094  -8.926  1.00  0.00      A    H
ATOM   1223  H2  TIP4A 306      -9.358 -22.476  -7.547  1.00  0.00      A    H
ATOM   1224  OM  TIP4A 306      -9.181 -23.132  -8.095  1.00  0.00      A     
ATOM   1225  OH2 TIP4A 307      -9.600 -21.299  -3.987  1.00  1.00      A    O
ATOM   1226  H1  TIP4A 307      -8.645 -21.294  -4.042  1.00  0.00      A    H
ATOM   1227  H2  TIP4A 307      -9.817 -20.504  -3.500  1.00  0.00      A    H
ATOM   1228  OM  TIP4A 307      -9.506 -21.197  -3.932  1.00  0.00      A     
ATOM   1229  OH2 TIP4A 308      -6.329 -25.742  -4.310  1.00  1.00      A    O
ATOM   1230  H1  TIP4A 308      -6.167 -26.565  -3.851  1.00  0.00      A    H
ATOM   1231  H2  TIP4A 308      -6.028 -25.066  -3.704  1.00  0.00      A    H
ATOM   1232  OM  TIP4A 308      -6.269 -25.760  -4.174  1.00  0.00      A     
ATOM   1233  OH2 TIP4A 309      -6.265 -23.324  -8.092  1.00  1.00      A    O
ATOM   1234  H1  TIP4A 309      -6.142 -24.104  -7.551  1.00  0.00      A    H
ATOM   1235  H2  TIP4A 309      -7.213 -23.186  -8.101  1.00  0.00      A    H
ATOM   1236  OM  TIP4A 309      -6.371 -23.407  -8.024  1.00  0.00      A     
ATOM   1237  OH2 TIP4A 310      -6.694 -21.334  -4.045  1.00  1.00      A    O
ATOM   1238  H1  TIP4A 310      -5.988 -20.688  -4.011  1.00  0.00      A    H
ATOM   1239  H2  TIP4A 310      -6.277 -22.159  -3.801  1.00  0.00      A    H
ATOM   1240  OM  TIP4A 310      -6.551 -21.357  -4.010  1.00  0.00      A     
ATOM   1241  OH2 TIP4A 311      -5.881 -25.893  -7.107  1.00  1.00      A    O
ATOM   1242  H1  TIP4A 311      -4.924 -25.893  -7.100  1.00  0.00      A    H
ATOM   1243  H2  TIP4A 311      -6.128 -25.750  -6.194  1.00  0.00      A    H
ATOM   1244  OM  TIP4A 311      -5.790 -25.875  -6.990  1.00  0.00      A     
ATOM   1245  OH2 TIP4A 312      -5.585 -21.219  -6.585  1.00  1.00      A    O
ATOM   1246  H1  TIP4A 312      -5.826 -21.971  -7.127  1.00  0.00      A    H
ATOM   1247  H2  TIP4A 312      -6.044 -21.362  -5.758  1.00  0.00      A    H
ATOM   1248  OM  TIP4A 312      -5.675 -21.334  -6.549  1.00  0.00      A     
ATOM   1249  OH2 TIP4A 313      -5.577 -23.531  -2.855  1.00  1.00      A    O
ATOM   1250  H1  TIP4A 313      -4.627 -23.630  -2.795  1.00  0.00      A    H
ATOM   1251  H2  TIP4A 313      -5.896 -23.746  -1.979  1.00  0.00      A    H
ATOM   1252  OM  TIP4A 313      -5.496 -23.571  -2.735  1.00  0.00      A     
ATOM   1253  OH2 TIP4A 314      -2.942 -25.777  -6.706  1.00  1.00      A    O
ATOM   1254  H1  TIP4A 314      -2.731 -25.764  -5.772  1.00  0.00      A    H
ATOM   1255  H2  TIP4A 314      -2.589 -24.954  -7.043  1.00  0.00      A    H
ATOM   1256  OM  TIP4A 314      -2.870 -25.670  -6.629  1.00  0.00      A     
ATOM   1257  OH2 TIP4A 315      -2.743 -21.459  -6.369  1.00  1.00      A    O
ATOM   1258  H1  TIP4A 315      -3.700 -21.458  -6.375  1.00  0.00      A    H
ATOM   1259  H2  TIP4A 315      -2.508 -21.408  -5.441  1.00  0.00      A    H
ATOM   1260  OM  TIP4A 315      -2.835 -21.452  -6.251  1.00  0.00      A     
ATOM   1261  OH2 TIP4A 316      -2.925 -23.689  -2.704  1.00  1.00      A    O
ATOM   1262  H1  TIP4A 316      -2.518 -24.370  -3.240  1.00  0.00      A    H
ATOM   1263  H2  TIP4A 316      -2.584 -22.868  -3.058  1.00  0.00      A    H
ATOM   1264  OM  TIP4A 316      -2.829 -23.672  -2.818  1.00  0.00      A     
ATOM   1265  OH2 TIP4A 317      -9.016 -16.719  -3.665  1.00  1.00      A    O
ATOM   1266  H1  TIP4A 317      -9.301 -16.491  -4.550  1.00  0.00      A    H
ATOM   1267  H2  TIP4A 317      -9.184 -15.932  -3.148  1.00  0.00      A    H
ATOM   1268  OM  TIP4A 317      -9.074 -16.589  -3.712  1.00  0.00      A     
ATOM   1269  OH2 TIP4A 318      -6.186 -16.691  -3.450  1.00  1.00      A    O
ATOM   1270  H1  TIP4A 318      -7.124 -16.856  -3.542  1.00  0.00      A    H
ATOM   1271  H2  TIP4A 318      -5.888 -17.352  -2.823  1.00  0.00      A    H
ATOM   1272  OM  TIP4A 318      -6.268 -16.797  -3.381  1.00  0.00      A     
ATOM   1273  OH2 TIP4A 319      -5.550 -19.193  -2.666  1.00  1.00      A    O
ATOM   1274  H1  TIP4A 319      -4.621 -19.258  -2.445  1.00  0.00      A    H
ATOM   1275  H2  TIP4A 319      -6.006 -19.428  -1.858  1.00  0.00      A    H
ATOM   1276  OM  TIP4A 319      -5.490 -19.232  -2.535  1.00  0.00      A     
ATOM   1277  OH2 TIP4A 320      -5.778 -14.383  -1.966  1.00  1.00      A    O
ATOM   1278  H1  TIP4A 320      -5.842 -15.197  -2.466  1.00  0.00      A    H
ATOM   1279  H2  TIP4A 320      -6.103 -14.608  -1.095  1.00  0.00      A    H
ATOM   1280  OM  TIP4A 320      -5.827 -14.516  -1.919  1.00  0.00      A     
ATOM   1281  OH2 TIP4A 321      -2.937 -19.185  -2.475  1.00  1.00      A    O
ATOM   1282  H1  TIP4A 321      -2.347 -19.194  -1.721  1.00  0.00      A    H
ATOM   1283  H2  TIP4A 321      -2.650 -18.434  -2.996  1.00  0.00      A    H
ATOM   1284  OM  TIP4A 321      -2.824 -19.090  -2.446  1.00  0.00      A     
ATOM   1285  OH2 TIP4A 322      -2.728 -14.514  -2.169  1.00  1.00      A    O
ATOM   1286  H1  TIP4A 322      -3.652 -14.307  -2.032  1.00  0.00      A    H
ATOM   1287  H2  TIP4A 322      -2.401 -14.745  -1.300  1.00  0.00      A    H
ATOM   1288  OM  TIP4A 322      -2.804 -14.517  -2.040  1.00  0.00      A     
ATOM   1289  OH2 TIP4A 323      -9.156 -18.720  -7.694  1.00  1.00      A    O
ATOM   1290  H1  TIP4A 323      -8.207 -18.626  -7.778  1.00  0.00      A    H
ATOM   1291  H2  TIP4A 323      -9.279 -19.602  -7.343  1.00  0.00      A    H
ATOM   1292  OM  TIP4A 323      -9.050 -18.822  -7.660  1.00  0.00      A     
ATOM   1293  OH2 TIP4A 324      -9.118 -14.337  -7.627  1.00  1.00      A    O
ATOM   1294  H1  TIP4A 324      -8.177 -14.365  -7.797  1.00  0.00      A    H
ATOM   1295  H2  TIP4A 324      -9.518 -14.319  -8.497  1.00  0.00      A    H
ATOM   1296  OM  TIP4A 324      -9.049 -14.338  -7.761  1.00  0.00      A     
ATOM   1297  OH2 TIP4A 325      -6.520 -18.935  -7.739  1.00  1.00      A    O
ATOM   1298  H1  TIP4A 325      -6.083 -19.717  -7.403  1.00  0.00      A    H
ATOM   1299  H2  TIP4A 325      -6.172 -18.219  -7.207  1.00  0.00      A    H
ATOM   1300  OM  TIP4A 325      -6.419 -18.944  -7.628  1.00  0.00      A     
ATOM   1301  OH2 TIP4A 326      -6.265 -14.474  -7.576  1.00  1.00      A    O
ATOM   1302  H1  TIP4A 326      -6.150 -13.699  -7.026  1.00  0.00      A    H
ATOM   1303  H2  TIP4A 326      -5.930 -15.197  -7.045  1.00  0.00      A    H
ATOM   1304  OM  TIP4A 326      -6.208 -14.468  -7.438  1.00  0.00      A     
ATOM   1305  OH2 TIP4A 327      -5.605 -16.801  -6.160  1.00  1.00      A    O
ATOM   1306  H1  TIP4A 327      -4.655 -16.920  -6.153  1.00  0.00      A    H
ATOM   1307  H2  TIP4A 327      -5.871 -16.949  -5.252  1.00  0.00      A    H
ATOM   1308  OM  TIP4A 327      -5.517 -16.835  -6.042  1.00  0.00      A     
ATOM   1309  OH2 TIP4A 328      -2.863 -16.700  -6.164  1.00  1.00      A    O
ATOM   1310  H1  TIP4A 328      -2.738 -17.455  -6.739  1.00  0.00      A    H
ATOM   1311  H2  TIP4A 328      -2.379 -15.992  -6.587  1.00  0.00      A    H
ATOM   1312  OM  TIP4A 328      -2.785 -16.707  -6.292  1.00  0.00      A     
ATOM   1313  OH2 TIP4A 329      -8.966 -12.014  -3.696  1.00  1.00      A    O
ATOM   1314  H1  TIP4A 329      -8.043 -11.878  -3.481  1.00  0.00      A    H
ATOM   1315  H2  TIP4A 329      -9.180 -12.864  -3.313  1.00  0.00      A    H
ATOM   1316  OM  TIP4A 329      -8.875 -12.106  -3.620  1.00  0.00      A     
ATOM   1317  OH2 TIP4A 330      -9.127  -9.784  -7.245  1.00  1.00      A    O
ATOM   1318  H1  TIP4A 330      -9.277 -10.494  -6.621  1.00  0.00      A    H
ATOM   1319  H2  TIP4A 330      -9.865  -9.838  -7.852  1.00  0.00      A    H
ATOM   1320  OM  TIP4A 330      -9.240  -9.882  -7.243  1.00  0.00      A     
ATOM   1321  OH2 TIP4A 331      -9.269  -7.752  -3.027  1.00  1.00      A    O
ATOM   1322  H1  TIP4A 331      -9.430  -7.709  -3.970  1.00  0.00      A    H
ATOM   1323  H2  TIP4A 331      -8.357  -7.480  -2.927  1.00  0.00      A    H
ATOM   1324  OM  TIP4A 331      -9.173  -7.712  -3.136  1.00  0.00      A     
ATOM   1325  OH2 TIP4A 332      -6.289 -12.115  -3.428  1.00  1.00      A    O
ATOM   1326  H1  TIP4A 332      -6.178 -12.892  -2.880  1.00  0.00      A    H
ATOM   1327  H2  TIP4A 332      -5.771 -11.438  -2.994  1.00  0.00      A    H
ATOM   1328  OM  TIP4A 332      -6.209 -12.127  -3.303  1.00  0.00      A     
ATOM   1329  OH2 TIP4A 333      -6.405  -9.777  -7.124  1.00  1.00      A    O
ATOM   1330  H1  TIP4A 333      -7.360  -9.812  -7.180  1.00  0.00      A    H
ATOM   1331  H2  TIP4A 333      -6.149 -10.657  -6.849  1.00  0.00      A    H
ATOM   1332  OM  TIP4A 333      -6.494  -9.894  -7.097  1.00  0.00      A     
ATOM   1333  OH2 TIP4A 334      -6.475  -7.647  -3.097  1.00  1.00      A    O
ATOM   1334  H1  TIP4A 334      -6.028  -6.962  -2.599  1.00  0.00      A    H
ATOM   1335  H2  TIP4A 334      -6.236  -8.461  -2.654  1.00  0.00      A    H
ATOM   1336  OM  TIP4A 334      -6.387  -7.663  -2.976  1.00  0.00      A     
ATOM   1337  OH2 TIP4A 335      -5.546 -12.349  -5.985  1.00  1.00      A    O
ATOM   1338  H1  TIP4A 335      -4.590 -12.373  -6.032  1.00  0.00      A    H
ATOM   1339  H2  TIP4A 335      -5.739 -12.266  -5.051  1.00  0.00      A    H
ATOM   1340  OM  TIP4A 335      -5.448 -12.342  -5.871  1.00  0.00      A     
ATOM   1341  OH2 TIP4A 336      -5.383  -7.478  -5.624  1.00  1.00      A    O
ATOM   1342  H1  TIP4A 336      -5.822  -8.290  -5.879  1.00  0.00      A    H
ATOM   1343  H2  TIP4A 336      -5.571  -7.385  -4.690  1.00  0.00      A    H
ATOM   1344  OM  TIP4A 336      -5.463  -7.569  -5.537  1.00  0.00      A     
ATOM   1345  OH2 TIP4A 337      -5.327 -10.033  -2.061  1.00  1.00      A    O
ATOM   1346  H1  TIP4A 337      -4.447  -9.657  -2.065  1.00  0.00      A    H
ATOM   1347  H2  TIP4A 337      -5.557 -10.099  -1.134  1.00  0.00      A    H
ATOM   1348  OM  TIP4A 337      -5.244  -9.994  -1.943  1.00  0.00      A     
ATOM   1349  OH2 TIP4A 338      -2.830 -12.506  -5.848  1.00  1.00      A    O
ATOM   1350  H1  TIP4A 338      -2.461 -12.559  -4.966  1.00  0.00      A    H
ATOM   1351  H2  TIP4A 338      -2.644 -11.610  -6.131  1.00  0.00      A    H
ATOM   1352  OM  TIP4A 338      -2.759 -12.397  -5.772  1.00  0.00      A     
ATOM   1353  OH2 TIP4A 339      -2.591  -7.931  -5.970  1.00  1.00      A    O
ATOM   1354  H1  TIP4A 339      -3.533  -8.087  -6.038  1.00  0.00      A    H
ATOM   1355  H2  TIP4A 339      -2.442  -7.766  -5.039  1.00  0.00      A    H
ATOM   1356  OM  TIP4A 339      -2.692  -7.929  -5.860  1.00  0.00      A     
ATOM   1357  OH2 TIP4A 340      -2.646  -9.850  -1.835  1.00  1.00      A    O
ATOM   1358  H1  TIP4A 340      -2.425 -10.686  -2.245  1.00  0.00      A    H
ATOM   1359  H2  TIP4A 340      -2.178  -9.196  -2.353  1.00  0.00      A    H
ATOM   1360  OM  TIP4A 340      -2.558  -9.874  -1.953  1.00  0.00      A     
ATOM   1361  OH2 TIP4A 341      -9.357  -3.382  -2.868  1.00  1.00      A    O
ATOM   1362  H1  TIP4A 341      -9.600  -3.233  -3.782  1.00  0.00      A    H
ATOM   1363  H2  TIP4A 341      -9.823  -2.701  -2.382  1.00  0.00      A    H
ATOM   1364  OM  TIP4A 341      -9.448  -3.276  -2.923  1.00  0.00      A     
ATOM   1365  OH2 TIP4A 342      -6.384  -3.083  -2.751  1.00  1.00      A    O
ATOM   1366  H1  TIP4A 342      -7.341  -3.077  -2.770  1.00  0.00      A    H
ATOM   1367  H2  TIP4A 342      -6.155  -3.957  -2.435  1.00  0.00      A    H
ATOM   1368  OM  TIP4A 342      -6.477  -3.194  -2.713  1.00  0.00      A     
ATOM   1369  OH2 TIP4A 343      -5.464  -5.431  -1.702  1.00  1.00      A    O
ATOM   1370  H1  TIP4A 343      -4.515  -5.523  -1.624  1.00  0.00      A    H
ATOM   1371  H2  TIP4A 343      -5.779  -5.415  -0.798  1.00  0.00      A    H
ATOM   1372  OM  TIP4A 343      -5.383  -5.441  -1.577  1.00  0.00      A     
ATOM   1373  OH2 TIP4A 344      -5.627  -1.153  -1.098  1.00  1.00      A    O
ATOM   1374  H1  TIP4A 344      -5.909  -1.944  -1.558  1.00  0.00      A    H
ATOM   1375  H2  TIP4A 344      -5.910  -1.287  -0.194  1.00  0.00      A    H
ATOM   1376  OM  TIP4A 344      -5.700  -1.271  -1.041  1.00  0.00      A     
ATOM   1377  OH2 TIP4A 345      -2.676  -5.354  -1.462  1.00  1.00      A    O
ATOM   1378  H1  TIP4A 345      -2.310  -5.342  -0.577  1.00  0.00      A    H
ATOM   1379  H2  TIP4A 345      -2.228  -4.639  -1.916  1.00  0.00      A    H
ATOM   1380  OM  TIP4A 345      -2.572  -5.261  -1.407  1.00  0.00      A     
ATOM   1381  OH2 TIP4A 346      -2.767  -1.149  -1.552  1.00  1.00      A    O
ATOM   1382  H1  TIP4A 346      -3.687  -1.067  -1.298  1.00  0.00      A    H
ATOM   1383  H2  TIP4A 346      -2.349  -1.577  -0.804  1.00  0.00      A    H
ATOM   1384  OM  TIP4A 346      -2.831  -1.194  -1.424  1.00  0.00      A     
ATOM   1385  OH2 TIP4A 347      -9.431  -5.071  -6.823  1.00  1.00      A    O
ATOM   1386  H1  TIP4A 347      -8.524  -5.371  -6.757  1.00  0.00      A    H
ATOM   1387  H2  TIP4A 347      -9.954  -5.830  -6.566  1.00  0.00      A    H
ATOM   1388  OM  TIP4A 347      -9.382  -5.207  -6.782  1.00  0.00      A     
ATOM   1389  OH2 TIP4A 348      -9.466  -0.689  -7.045  1.00  1.00      A    O
ATOM   1390  H1  TIP4A 348      -8.510  -0.710  -7.024  1.00  0.00      A    H
ATOM   1391  H2  TIP4A 348      -9.703   0.045  -6.478  1.00  0.00      A    H
ATOM   1392  OM  TIP4A 348      -9.374  -0.598  -6.969  1.00  0.00      A     
ATOM   1393  OH2 TIP4A 349      -6.593  -5.355  -6.947  1.00  1.00      A    O
ATOM   1394  H1  TIP4A 349      -6.068  -6.124  -6.726  1.00  0.00      A    H
ATOM   1395  H2  TIP4A 349      -6.453  -4.752  -6.217  1.00  0.00      A    H
ATOM   1396  OM  TIP4A 349      -6.508  -5.376  -6.825  1.00  0.00      A     
ATOM   1397  OH2 TIP4A 350      -6.653  -0.591  -6.844  1.00  1.00      A    O
ATOM   1398  H1  TIP4A 350      -6.235   0.093  -6.321  1.00  0.00      A    H
ATOM   1399  H2  TIP4A 350      -6.406  -1.408  -6.409  1.00  0.00      A    H
ATOM   1400  OM  TIP4A 350      -6.568  -0.608  -6.722  1.00  0.00      A     
ATOM   1401  OH2 TIP4A 351      -5.774  -2.929  -5.620  1.00  1.00      A    O
ATOM   1402  H1  TIP4A 351      -4.830  -3.074  -5.546  1.00  0.00      A    H
ATOM   1403  H2  TIP4A 351      -6.098  -2.992  -4.722  1.00  0.00      A    H
ATOM   1404  OM  TIP4A 351      -5.694  -2.955  -5.496  1.00  0.00      A     
ATOM   1405  OH2 TIP4A 352      -3.087  -3.225  -5.348  1.00  1.00      A    O
ATOM   1406  H1  TIP4A 352      -2.796  -4.041  -5.753  1.00  0.00      A    H
ATOM   1407  H2  TIP4A 352      -2.631  -2.538  -5.836  1.00  0.00      A    H
ATOM   1408  OM  TIP4A 352      -2.991  -3.241  -5.462  1.00  0.00      A     
ATOM   1409  OH2 TIP4A 353      -9.265   0.958  -2.737  1.00  1.00      A    O
ATOM   1410  H1  TIP4A 353      -8.353   0.808  -2.489  1.00  0.00      A    H
ATOM   1411  H2  TIP4A 353      -9.739   0.212  -2.371  1.00  0.00      A    H
ATOM   1412  OM  TIP4A 353      -9.209   0.843  -2.658  1.00  0.00      A     
ATOM   1413  OH2 TIP4A 354      -9.258   3.696  -6.094  1.00  1.00      A    O
ATOM   1414  H1  TIP4A 354      -9.918   3.554  -6.772  1.00  0.00      A    H
ATOM   1415  H2  TIP4A 354      -9.484   4.544  -5.711  1.00  0.00      A    H
ATOM   1416  OM  TIP4A 354      -9.371   3.787  -6.131  1.00  0.00      A     
ATOM   1417  OH2 TIP4A 355      -9.162   5.700  -2.348  1.00  1.00      A    O
ATOM   1418  H1  TIP4A 355      -8.251   5.877  -2.583  1.00  0.00      A    H
ATOM   1419  H2  TIP4A 355      -9.350   6.312  -1.636  1.00  0.00      A    H
ATOM   1420  OM  TIP4A 355      -9.070   5.801  -2.287  1.00  0.00      A     
ATOM   1421  OH2 TIP4A 356      -6.487   1.103  -2.307  1.00  1.00      A    O
ATOM   1422  H1  TIP4A 356      -6.148   0.405  -1.747  1.00  0.00      A    H
ATOM   1423  H2  TIP4A 356      -6.161   1.910  -1.910  1.00  0.00      A    H
ATOM   1424  OM  TIP4A 356      -6.402   1.117  -2.185  1.00  0.00      A     
ATOM   1425  OH2 TIP4A 357      -6.304   3.806  -6.320  1.00  1.00      A    O
ATOM   1426  H1  TIP4A 357      -7.261   3.778  -6.331  1.00  0.00      A    H
ATOM   1427  H2  TIP4A 357      -6.038   2.889  -6.261  1.00  0.00      A    H
ATOM   1428  OM  TIP4A 357      -6.393   3.685  -6.314  1.00  0.00      A     
ATOM   1429  OH2 TIP4A 358      -6.568   5.768  -2.444  1.00  1.00      A    O
ATOM   1430  H1  TIP4A 358      -6.247   6.530  -1.963  1.00  0.00      A    H
ATOM   1431  H2  TIP4A 358      -6.370   5.024  -1.876  1.00  0.00      A    H
ATOM   1432  OM  TIP4A 358      -6.501   5.770  -2.310  1.00  0.00      A     
ATOM   1433  OH2 TIP4A 359      -5.742   1.267  -5.132  1.00  1.00      A    O
ATOM   1434  H1  TIP4A 359      -4.788   1.331  -5.185  1.00  0.00      A    H
ATOM   1435  H2  TIP4A 359      -5.931   1.287  -4.193  1.00  0.00      A    H
ATOM   1436  OM  TIP4A 359      -5.644   1.278  -5.018  1.00  0.00      A     
ATOM   1437  OH2 TIP4A 360      -5.593   5.964  -5.035  1.00  1.00      A    O
ATOM   1438  H1  TIP4A 360      -5.823   5.224  -5.598  1.00  0.00      A    H
ATOM   1439  H2  TIP4A 360      -5.865   5.692  -4.158  1.00  0.00      A    H
ATOM   1440  OM  TIP4A 360      -5.657   5.834  -4.995  1.00  0.00      A     
ATOM   1441  OH2 TIP4A 361      -5.682   3.518  -1.265  1.00  1.00      A    O
ATOM   1442  H1  TIP4A 361      -4.733   3.465  -1.381  1.00  0.00      A    H
ATOM   1443  H2  TIP4A 361      -5.818   3.366  -0.329  1.00  0.00      A    H
ATOM   1444  OM  TIP4A 361      -5.578   3.492  -1.160  1.00  0.00      A     
ATOM   1445  OH2 TIP4A 362      -2.931   1.347  -5.094  1.00  1.00      A    O
ATOM   1446  H1  TIP4A 362      -2.631   1.413  -4.188  1.00  0.00      A    H
ATOM   1447  H2  TIP4A 362      -2.622   2.153  -5.509  1.00  0.00      A    H
ATOM   1448  OM  TIP4A 362      -2.853   1.459  -5.032  1.00  0.00      A     
ATOM   1449  OH2 TIP4A 363      -2.822   5.947  -4.862  1.00  1.00      A    O
ATOM   1450  H1  TIP4A 363      -3.734   6.238  -4.833  1.00  0.00      A    H
ATOM   1451  H2  TIP4A 363      -2.585   5.811  -3.944  1.00  0.00      A    H
ATOM   1452  OM  TIP4A 363      -2.909   5.967  -4.740  1.00  0.00      A     
ATOM   1453  OH2 TIP4A 364      -2.804   3.293  -1.068  1.00  1.00      A    O
ATOM   1454  H1  TIP4A 364      -2.374   2.572  -1.530  1.00  0.00      A    H
ATOM   1455  H2  TIP4A 364      -2.609   4.066  -1.597  1.00  0.00      A    H
ATOM   1456  OM  TIP4A 364      -2.724   3.299  -1.195  1.00  0.00      A     
ATOM   1457  OH2 TIP4A 365       2.074 -55.412  -5.072  1.00  1.00      A    O
ATOM   1458  H1  TIP4A 365       1.619 -56.031  -5.645  1.00  0.00      A    H
ATOM   1459  H2  TIP4A 365       1.756 -55.620  -4.194  1.00  0.00      A    H
ATOM   1460  OM  TIP4A 365       1.975 -55.518  -5.033  1.00  0.00      A     
ATOM   1461  OH2 TIP4A 366       4.774 -55.365  -4.799  1.00  1.00      A    O
ATOM   1462  H1  TIP4A 366       3.834 -55.544  -4.783  1.00  0.00      A    H
ATOM   1463  H2  TIP4A 366       5.153 -56.110  -5.265  1.00  0.00      A    H
ATOM   1464  OM  TIP4A 366       4.702 -55.484  -4.857  1.00  0.00      A     
ATOM   1465  OH2 TIP4A 367      -2.014 -54.903  -9.969  1.00  1.00      A    O
ATOM   1466  H1  TIP4A 367      -1.060 -54.849  -9.923  1.00  0.00      A    H
ATOM   1467  H2  TIP4A 367      -2.318 -54.052  -9.652  1.00  0.00      A    H
ATOM   1468  OM  TIP4A 367      -1.931 -54.787  -9.923  1.00  0.00      A     
ATOM   1469  OH2 TIP4A 368       0.759 -54.832  -9.955  1.00  1.00      A    O
ATOM   1470  H1  TIP4A 368       1.158 -54.020  -9.643  1.00  0.00      A    H
ATOM   1471  H2  TIP4A 368       0.863 -54.800 -10.906  1.00  0.00      A    H
ATOM   1472  OM  TIP4A 368       0.823 -54.724 -10.037  1.00  0.00      A     
ATOM   1473  OH2 TIP4A 369      -1.926 -52.781  -5.851  1.00  1.00      A    O
ATOM   1474  H1  TIP4A 369      -1.080 -53.157  -6.095  1.00  0.00      A    H
ATOM   1475  H2  TIP4A 369      -2.367 -53.476  -5.363  1.00  0.00      A    H
ATOM   1476  OM  TIP4A 369      -1.874 -52.918  -5.820  1.00  0.00      A     
ATOM   1477  OH2 TIP4A 370      -1.982 -50.313  -9.875  1.00  1.00      A    O
ATOM   1478  H1  TIP4A 370      -2.307 -50.050 -10.736  1.00  0.00      A    H
ATOM   1479  H2  TIP4A 370      -2.383 -49.692  -9.267  1.00  0.00      A    H
ATOM   1480  OM  TIP4A 370      -2.075 -50.200  -9.908  1.00  0.00      A     
ATOM   1481  OH2 TIP4A 371      -1.931 -48.278  -5.553  1.00  1.00      A    O
ATOM   1482  H1  TIP4A 371      -0.985 -48.179  -5.661  1.00  0.00      A    H
ATOM   1483  H2  TIP4A 371      -2.213 -47.460  -5.142  1.00  0.00      A    H
ATOM   1484  OM  TIP4A 371      -1.846 -48.161  -5.514  1.00  0.00      A     
ATOM   1485  OH2 TIP4A 372       0.930 -52.822  -6.072  1.00  1.00      A    O
ATOM   1486  H1  TIP4A 372       1.592 -53.417  -5.719  1.00  0.00      A    H
ATOM   1487  H2  TIP4A 372       1.080 -51.996  -5.612  1.00  0.00      A    H
ATOM   1488  OM  TIP4A 372       1.034 -52.792  -5.968  1.00  0.00      A     
ATOM   1489  OH2 TIP4A 373       0.974 -50.313  -9.840  1.00  1.00      A    O
ATOM   1490  H1  TIP4A 373       0.082 -50.567 -10.077  1.00  0.00      A    H
ATOM   1491  H2  TIP4A 373       1.418 -51.140  -9.655  1.00  0.00      A    H
ATOM   1492  OM  TIP4A 373       0.917 -50.451  -9.847  1.00  0.00      A     
ATOM   1493  OH2 TIP4A 374       0.931 -48.225  -6.079  1.00  1.00      A    O
ATOM   1494  H1  TIP4A 374       1.137 -47.577  -5.405  1.00  0.00      A    H
ATOM   1495  H2  TIP4A 374       1.379 -49.021  -5.790  1.00  0.00      A    H
ATOM   1496  OM  TIP4A 374       1.015 -48.244  -5.956  1.00  0.00      A     
ATOM   1497  OH2 TIP4A 375       1.760 -52.692  -8.847  1.00  1.00      A    O
ATOM   1498  H1  TIP4A 375       2.695 -52.535  -8.719  1.00  0.00      A    H
ATOM   1499  H2  TIP4A 375       1.429 -52.896  -7.973  1.00  0.00      A    H
ATOM   1500  OM  TIP4A 375       1.837 -52.698  -8.719  1.00  0.00      A     
ATOM   1501  OH2 TIP4A 376       1.817 -48.155  -8.559  1.00  1.00      A    O
ATOM   1502  H1  TIP4A 376       1.463 -48.975  -8.904  1.00  0.00      A    H
ATOM   1503  H2  TIP4A 376       1.485 -48.107  -7.663  1.00  0.00      A    H
ATOM   1504  OM  TIP4A 376       1.730 -48.254  -8.489  1.00  0.00      A     
ATOM   1505  OH2 TIP4A 377       1.748 -50.477  -4.787  1.00  1.00      A    O
ATOM   1506  H1  TIP4A 377       2.701 -50.493  -4.695  1.00  0.00      A    H
ATOM   1507  H2  TIP4A 377       1.419 -50.649  -3.904  1.00  0.00      A    H
ATOM   1508  OM  TIP4A 377       1.828 -50.502  -4.662  1.00  0.00      A     
ATOM   1509  OH2 TIP4A 378       4.466 -52.423  -8.553  1.00  1.00      A    O
ATOM   1510  H1  TIP4A 378       4.856 -52.588  -7.695  1.00  0.00      A    H
ATOM   1511  H2  TIP4A 378       4.917 -51.644  -8.877  1.00  0.00      A    H
ATOM   1512  OM  TIP4A 378       4.573 -52.344  -8.485  1.00  0.00      A     
ATOM   1513  OH2 TIP4A 379       4.691 -48.200  -8.324  1.00  1.00      A    O
ATOM   1514  H1  TIP4A 379       4.914 -47.336  -8.670  1.00  0.00      A    H
ATOM   1515  H2  TIP4A 379       3.738 -48.249  -8.397  1.00  0.00      A    H
ATOM   1516  OM  TIP4A 379       4.598 -48.095  -8.378  1.00  0.00      A     
ATOM   1517  OH2 TIP4A 380       4.560 -50.573  -4.759  1.00  1.00      A    O
ATOM   1518  H1  TIP4A 380       4.889 -51.230  -5.374  1.00  0.00      A    H
ATOM   1519  H2  TIP4A 380       4.905 -49.743  -5.088  1.00  0.00      A    H
ATOM   1520  OM  TIP4A 380       4.646 -50.550  -4.880  1.00  0.00      A     
ATOM   1521  OH2 TIP4A 381      -1.689 -44.138  -5.232  1.00  1.00      A    O
ATOM   1522  H1  TIP4A 381      -2.292 -44.201  -5.973  1.00  0.00      A    H
ATOM   1523  H2  TIP4A 381      -1.984 -43.367  -4.748  1.00  0.00      A    H
ATOM   1524  OM  TIP4A 381      -1.804 -44.047  -5.266  1.00  0.00      A     
ATOM   1525  OH2 TIP4A 382       1.138 -43.784  -5.262  1.00  1.00      A    O
ATOM   1526  H1  TIP4A 382       0.183 -43.818  -5.216  1.00  0.00      A    H
ATOM   1527  H2  TIP4A 382       1.431 -44.516  -4.719  1.00  0.00      A    H
ATOM   1528  OM  TIP4A 382       1.054 -43.882  -5.188  1.00  0.00      A     
ATOM   1529  OH2 TIP4A 383       1.790 -46.207  -4.134  1.00  1.00      A    O
ATOM   1530  H1  TIP4A 383       2.739 -46.141  -4.030  1.00  0.00      A    H
ATOM   1531  H2  TIP4A 383       1.451 -46.232  -3.239  1.00  0.00      A    H
ATOM   1532  OM  TIP4A 383       1.868 -46.201  -4.006  1.00  0.00      A     
ATOM   1533  OH2 TIP4A 384       1.957 -41.504  -3.969  1.00  1.00      A    O
ATOM   1534  H1  TIP4A 384       1.771 -42.328  -4.417  1.00  0.00      A    H
ATOM   1535  H2  TIP4A 384       1.594 -41.620  -3.091  1.00  0.00      A    H
ATOM   1536  OM  TIP4A 384       1.887 -41.623  -3.914  1.00  0.00      A     
ATOM   1537  OH2 TIP4A 385       4.361 -46.315  -4.423  1.00  1.00      A    O
ATOM   1538  H1  TIP4A 385       4.668 -46.262  -3.519  1.00  0.00      A    H
ATOM   1539  H2  TIP4A 385       4.742 -45.550  -4.852  1.00  0.00      A    H
ATOM   1540  OM  TIP4A 385       4.449 -46.211  -4.362  1.00  0.00      A     
ATOM   1541  OH2 TIP4A 386       4.584 -41.718  -3.893  1.00  1.00      A    O
ATOM   1542  H1  TIP4A 386       3.645 -41.540  -3.923  1.00  0.00      A    H
ATOM   1543  H2  TIP4A 386       4.766 -41.898  -2.971  1.00  0.00      A    H
ATOM   1544  OM  TIP4A 386       4.487 -41.718  -3.779  1.00  0.00      A     
ATOM   1545  OH2 TIP4A 387      -1.944 -45.800  -9.469  1.00  1.00      A    O
ATOM   1546  H1  TIP4A 387      -0.992 -45.771  -9.367  1.00  0.00      A    H
ATOM   1547  H2  TIP4A 387      -2.194 -46.664  -9.141  1.00  0.00      A    H
ATOM   1548  OM  TIP4A 387      -1.854 -45.907  -9.414  1.00  0.00      A     
ATOM   1549  OH2 TIP4A 388      -1.984 -41.441  -8.759  1.00  1.00      A    O
ATOM   1550  H1  TIP4A 388      -1.033 -41.389  -8.848  1.00  0.00      A    H
ATOM   1551  H2  TIP4A 388      -2.232 -40.613  -8.347  1.00  0.00      A    H
ATOM   1552  OM  TIP4A 388      -1.894 -41.329  -8.717  1.00  0.00      A     
ATOM   1553  OH2 TIP4A 389       0.929 -45.823  -9.700  1.00  1.00      A    O
ATOM   1554  H1  TIP4A 389       1.280 -46.571  -9.218  1.00  0.00      A    H
ATOM   1555  H2  TIP4A 389       1.249 -45.058  -9.223  1.00  0.00      A    H
ATOM   1556  OM  TIP4A 389       1.015 -45.821  -9.578  1.00  0.00      A     
ATOM   1557  OH2 TIP4A 390       0.760 -41.340  -8.673  1.00  1.00      A    O
ATOM   1558  H1  TIP4A 390       1.073 -40.709  -8.025  1.00  0.00      A    H
ATOM   1559  H2  TIP4A 390       1.160 -42.169  -8.412  1.00  0.00      A    H
ATOM   1560  OM  TIP4A 390       0.851 -41.365  -8.557  1.00  0.00      A     
ATOM   1561  OH2 TIP4A 391       1.635 -43.883  -7.924  1.00  1.00      A    O
ATOM   1562  H1  TIP4A 391       2.586 -43.768  -7.935  1.00  0.00      A    H
ATOM   1563  H2  TIP4A 391       1.418 -43.993  -6.998  1.00  0.00      A    H
ATOM   1564  OM  TIP4A 391       1.729 -43.883  -7.806  1.00  0.00      A     
ATOM   1565  OH2 TIP4A 392       4.660 -43.449  -8.129  1.00  1.00      A    O
ATOM   1566  H1  TIP4A 392       5.245 -44.071  -8.560  1.00  0.00      A    H
ATOM   1567  H2  TIP4A 392       4.946 -42.592  -8.445  1.00  0.00      A    H
ATOM   1568  OM  TIP4A 392       4.772 -43.418  -8.225  1.00  0.00      A     
ATOM   1569  OH2 TIP4A 393      -2.030 -39.279  -4.870  1.00  1.00      A    O
ATOM   1570  H1  TIP4A 393      -1.106 -39.465  -5.034  1.00  0.00      A    H
ATOM   1571  H2  TIP4A 393      -2.381 -40.099  -4.523  1.00  0.00      A    H
ATOM   1572  OM  TIP4A 393      -1.957 -39.408  -4.846  1.00  0.00      A     
ATOM   1573  OH2 TIP4A 394      -2.000 -36.789  -8.624  1.00  1.00      A    O
ATOM   1574  H1  TIP4A 394      -2.325 -36.723  -9.522  1.00  0.00      A    H
ATOM   1575  H2  TIP4A 394      -2.321 -35.996  -8.194  1.00  0.00      A    H
ATOM   1576  OM  TIP4A 394      -2.083 -36.680  -8.684  1.00  0.00      A     
ATOM   1577  OH2 TIP4A 395      -1.929 -34.940  -4.845  1.00  1.00      A    O
ATOM   1578  H1  TIP4A 395      -0.973 -34.956  -4.878  1.00  0.00      A    H
ATOM   1579  H2  TIP4A 395      -2.139 -34.177  -4.307  1.00  0.00      A    H
ATOM   1580  OM  TIP4A 395      -1.834 -34.844  -4.781  1.00  0.00      A     
ATOM   1581  OH2 TIP4A 396       0.670 -39.468  -5.196  1.00  1.00      A    O
ATOM   1582  H1  TIP4A 396       1.252 -40.067  -4.729  1.00  0.00      A    H
ATOM   1583  H2  TIP4A 396       0.891 -38.602  -4.854  1.00  0.00      A    H
ATOM   1584  OM  TIP4A 396       0.772 -39.434  -5.092  1.00  0.00      A     
ATOM   1585  OH2 TIP4A 397       0.879 -36.844  -8.542  1.00  1.00      A    O
ATOM   1586  H1  TIP4A 397      -0.063 -36.989  -8.447  1.00  0.00      A    H
ATOM   1587  H2  TIP4A 397       1.277 -37.680  -8.304  1.00  0.00      A    H
ATOM   1588  OM  TIP4A 397       0.809 -36.969  -8.500  1.00  0.00      A     
ATOM   1589  OH2 TIP4A 398       0.727 -34.902  -4.935  1.00  1.00      A    O
ATOM   1590  H1  TIP4A 398       1.088 -34.256  -4.328  1.00  0.00      A    H
ATOM   1591  H2  TIP4A 398       1.166 -35.720  -4.704  1.00  0.00      A    H
ATOM   1592  OM  TIP4A 398       0.829 -34.923  -4.828  1.00  0.00      A     
ATOM   1593  OH2 TIP4A 399       1.841 -39.105  -7.634  1.00  1.00      A    O
ATOM   1594  H1  TIP4A 399       2.777 -39.206  -7.464  1.00  0.00      A    H
ATOM   1595  H2  TIP4A 399       1.432 -39.160  -6.770  1.00  0.00      A    H
ATOM   1596  OM  TIP4A 399       1.908 -39.124  -7.501  1.00  0.00      A     
ATOM   1597  OH2 TIP4A 400       1.718 -34.503  -7.473  1.00  1.00      A    O
ATOM   1598  H1  TIP4A 400       1.401 -35.312  -7.873  1.00  0.00      A    H
ATOM   1599  H2  TIP4A 400       1.483 -34.583  -6.549  1.00  0.00      A    H
ATOM   1600  OM  TIP4A 400       1.648 -34.617  -7.406  1.00  0.00      A     
ATOM   1601  OH2 TIP4A 401       1.592 -37.148  -3.631  1.00  1.00      A    O
ATOM   1602  H1  TIP4A 401       2.539 -37.262  -3.547  1.00  0.00      A    H
ATOM   1603  H2  TIP4A 401       1.256 -37.273  -2.743  1.00  0.00      A    H
ATOM   1604  OM  TIP4A 401       1.670 -37.180  -3.507  1.00  0.00      A     
ATOM   1605  OH2 TIP4A 402       4.720 -39.263  -7.617  1.00  1.00      A    O
ATOM   1606  H1  TIP4A 402       5.020 -39.151  -6.714  1.00  0.00      A    H
ATOM   1607  H2  TIP4A 402       5.020 -38.475  -8.069  1.00  0.00      A    H
ATOM   1608  OM  TIP4A 402       4.797 -39.148  -7.559  1.00  0.00      A     
ATOM   1609  OH2 TIP4A 403       4.508 -34.634  -7.392  1.00  1.00      A    O
ATOM   1610  H1  TIP4A 403       3.563 -34.538  -7.508  1.00  0.00      A    H
ATOM   1611  H2  TIP4A 403       4.881 -33.856  -7.807  1.00  0.00      A    H
ATOM   1612  OM  TIP4A 403       4.435 -34.522  -7.460  1.00  0.00      A     
ATOM   1613  OH2 TIP4A 404       4.464 -37.153  -3.888  1.00  1.00      A    O
ATOM   1614  H1  TIP4A 404       5.002 -37.895  -4.161  1.00  0.00      A    H
ATOM   1615  H2  TIP4A 404       4.910 -36.387  -4.249  1.00  0.00      A    H
ATOM   1616  OM  TIP4A 404       4.590 -37.149  -3.969  1.00  0.00      A     
ATOM   1617  OH2 TIP4A 405      -1.905 -30.299  -4.757  1.00  1.00      A    O
ATOM   1618  H1  TIP4A 405      -2.011 -30.152  -5.697  1.00  0.00      A    H
ATOM   1619  H2  TIP4A 405      -2.142 -29.464  -4.355  1.00  0.00      A    H
ATOM   1620  OM  TIP4A 405      -1.949 -30.173  -4.826  1.00  0.00      A     
ATOM   1621  OH2 TIP4A 406       0.871 -30.203  -4.501  1.00  1.00      A    O
ATOM   1622  H1  TIP4A 406      -0.035 -30.438  -4.702  1.00  0.00      A    H
ATOM   1623  H2  TIP4A 406       1.260 -31.010  -4.166  1.00  0.00      A    H
ATOM   1624  OM  TIP4A 406       0.805 -30.336  -4.484  1.00  0.00      A     
ATOM   1625  OH2 TIP4A 407       1.771 -32.674  -3.508  1.00  1.00      A    O
ATOM   1626  H1  TIP4A 407       2.722 -32.761  -3.565  1.00  0.00      A    H
ATOM   1627  H2  TIP4A 407       1.568 -32.846  -2.589  1.00  0.00      A    H
ATOM   1628  OM  TIP4A 407       1.867 -32.707  -3.398  1.00  0.00      A     
ATOM   1629  OH2 TIP4A 408       1.738 -28.054  -2.816  1.00  1.00      A    O
ATOM   1630  H1  TIP4A 408       1.305 -28.793  -3.246  1.00  0.00      A    H
ATOM   1631  H2  TIP4A 408       1.307 -27.985  -1.965  1.00  0.00      A    H
ATOM   1632  OM  TIP4A 408       1.627 -28.140  -2.763  1.00  0.00      A     
ATOM   1633  OH2 TIP4A 409       4.681 -32.810  -3.193  1.00  1.00      A    O
ATOM   1634  H1  TIP4A 409       5.133 -32.836  -2.350  1.00  0.00      A    H
ATOM   1635  H2  TIP4A 409       4.917 -31.961  -3.566  1.00  0.00      A    H
ATOM   1636  OM  TIP4A 409       4.769 -32.704  -3.133  1.00  0.00      A     
ATOM   1637  OH2 TIP4A 410       4.352 -28.135  -3.115  1.00  1.00      A    O
ATOM   1638  H1  TIP4A 410       3.403 -28.049  -3.031  1.00  0.00      A    H
ATOM   1639  H2  TIP4A 410       4.649 -28.384  -2.241  1.00  0.00      A    H
ATOM   1640  OM  TIP4A 410       4.269 -28.156  -2.993  1.00  0.00      A     
ATOM   1641  OH2 TIP4A 411      -1.741 -32.272  -8.806  1.00  1.00      A    O
ATOM   1642  H1  TIP4A 411      -0.828 -32.358  -9.082  1.00  0.00      A    H
ATOM   1643  H2  TIP4A 411      -1.927 -33.087  -8.339  1.00  0.00      A    H
ATOM   1644  OM  TIP4A 411      -1.648 -32.387  -8.781  1.00  0.00      A     
ATOM   1645  OH2 TIP4A 412      -1.630 -27.878  -8.234  1.00  1.00      A    O
ATOM   1646  H1  TIP4A 412      -0.758 -27.884  -7.841  1.00  0.00      A    H
ATOM   1647  H2  TIP4A 412      -2.080 -27.149  -7.811  1.00  0.00      A    H
ATOM   1648  OM  TIP4A 412      -1.576 -27.786  -8.130  1.00  0.00      A     
ATOM   1649  OH2 TIP4A 413       1.096 -32.169  -8.825  1.00  1.00      A    O
ATOM   1650  H1  TIP4A 413       1.307 -32.884  -8.225  1.00  0.00      A    H
ATOM   1651  H2  TIP4A 413       1.276 -31.373  -8.324  1.00  0.00      A    H
ATOM   1652  OM  TIP4A 413       1.146 -32.158  -8.684  1.00  0.00      A     
ATOM   1653  OH2 TIP4A 414       1.033 -27.810  -7.977  1.00  1.00      A    O
ATOM   1654  H1  TIP4A 414       1.325 -27.050  -7.475  1.00  0.00      A    H
ATOM   1655  H2  TIP4A 414       1.504 -28.549  -7.591  1.00  0.00      A    H
ATOM   1656  OM  TIP4A 414       1.131 -27.808  -7.864  1.00  0.00      A     
ATOM   1657  OH2 TIP4A 415       1.882 -30.066  -7.062  1.00  1.00      A    O
ATOM   1658  H1  TIP4A 415       2.839 -30.031  -7.075  1.00  0.00      A    H
ATOM   1659  H2  TIP4A 415       1.657 -30.131  -6.134  1.00  0.00      A    H
ATOM   1660  OM  TIP4A 415       1.976 -30.069  -6.945  1.00  0.00      A     
ATOM   1661  OH2 TIP4A 416       4.643 -30.312  -7.154  1.00  1.00      A    O
ATOM   1662  H1  TIP4A 416       4.920 -31.013  -7.744  1.00  0.00      A    H
ATOM   1663  H2  TIP4A 416       4.949 -29.509  -7.575  1.00  0.00      A    H
ATOM   1664  OM  TIP4A 416       4.718 -30.300  -7.284  1.00  0.00      A     
ATOM   1665  OH2 TIP4A 417      -2.073 -25.718  -4.210  1.00  1.00      A    O
ATOM   1666  H1  TIP4A 417      -1.120 -25.775  -4.286  1.00  0.00      A    H
ATOM   1667  H2  TIP4A 417      -2.368 -26.628  -4.205  1.00  0.00      A    H
ATOM   1668  OM  TIP4A 417      -1.989 -25.842  -4.219  1.00  0.00      A     
ATOM   1669  OH2 TIP4A 418      -1.907 -23.590  -7.995  1.00  1.00      A    O
ATOM   1670  H1  TIP4A 418      -1.916 -23.202  -8.871  1.00  0.00      A    H
ATOM   1671  H2  TIP4A 418      -2.146 -22.871  -7.411  1.00  0.00      A    H
ATOM   1672  OM  TIP4A 418      -1.939 -23.448  -8.033  1.00  0.00      A     
ATOM   1673  OH2 TIP4A 419      -1.902 -21.321  -3.573  1.00  1.00      A    O
ATOM   1674  H1  TIP4A 419      -0.965 -21.240  -3.752  1.00  0.00      A    H
ATOM   1675  H2  TIP4A 419      -2.146 -20.481  -3.186  1.00  0.00      A    H
ATOM   1676  OM  TIP4A 419      -1.814 -21.204  -3.546  1.00  0.00      A     
ATOM   1677  OH2 TIP4A 420       0.915 -26.022  -4.155  1.00  1.00      A    O
ATOM   1678  H1  TIP4A 420       1.268 -26.857  -3.846  1.00  0.00      A    H
ATOM   1679  H2  TIP4A 420       1.425 -25.359  -3.689  1.00  0.00      A    H
ATOM   1680  OM  TIP4A 420       1.026 -26.045  -4.056  1.00  0.00      A     
ATOM   1681  OH2 TIP4A 421       0.702 -23.258  -7.757  1.00  1.00      A    O
ATOM   1682  H1  TIP4A 421      -0.246 -23.390  -7.733  1.00  0.00      A    H
ATOM   1683  H2  TIP4A 421       0.901 -23.120  -8.683  1.00  0.00      A    H
ATOM   1684  OM  TIP4A 421       0.606 -23.256  -7.872  1.00  0.00      A     
ATOM   1685  OH2 TIP4A 422       1.050 -21.257  -3.894  1.00  1.00      A    O
ATOM   1686  H1  TIP4A 422       1.403 -20.613  -3.280  1.00  0.00      A    H
ATOM   1687  H2  TIP4A 422       1.364 -22.099  -3.565  1.00  0.00      A    H
ATOM   1688  OM  TIP4A 422       1.136 -21.282  -3.773  1.00  0.00      A     
ATOM   1689  OH2 TIP4A 423       1.618 -25.569  -6.767  1.00  1.00      A    O
ATOM   1690  H1  TIP4A 423       1.358 -25.478  -5.850  1.00  0.00      A    H
ATOM   1691  H2  TIP4A 423       1.296 -24.773  -7.189  1.00  0.00      A    H
ATOM   1692  OM  TIP4A 423       1.544 -25.456  -6.704  1.00  0.00      A     
ATOM   1693  OH2 TIP4A 424       2.032 -21.117  -6.402  1.00  1.00      A    O
ATOM   1694  H1  TIP4A 424       1.550 -21.841  -6.802  1.00  0.00      A    H
ATOM   1695  H2  TIP4A 424       1.660 -21.036  -5.524  1.00  0.00      A    H
ATOM   1696  OM  TIP4A 424       1.922 -21.199  -6.342  1.00  0.00      A     
ATOM   1697  OH2 TIP4A 425       1.953 -23.682  -3.030  1.00  1.00      A    O
ATOM   1698  H1  TIP4A 425       2.904 -23.573  -3.008  1.00  0.00      A    H
ATOM   1699  H2  TIP4A 425       1.682 -23.606  -2.115  1.00  0.00      A    H
ATOM   1700  OM  TIP4A 425       2.040 -23.658  -2.909  1.00  0.00      A     
ATOM   1701  OH2 TIP4A 426       4.428 -25.672  -6.875  1.00  1.00      A    O
ATOM   1702  H1  TIP4A 426       3.480 -25.540  -6.886  1.00  0.00      A    H
ATOM   1703  H2  TIP4A 426       4.784 -24.888  -7.294  1.00  0.00      A    H
ATOM   1704  OM  TIP4A 426       4.352 -25.555  -6.931  1.00  0.00      A     
ATOM   1705  OH2 TIP4A 427       4.678 -21.365  -6.484  1.00  1.00      A    O
ATOM   1706  H1  TIP4A 427       3.734 -21.251  -6.373  1.00  0.00      A    H
ATOM   1707  H2  TIP4A 427       4.761 -22.040  -7.157  1.00  0.00      A    H
ATOM   1708  OM  TIP4A 427       4.568 -21.436  -6.557  1.00  0.00      A     
ATOM   1709  OH2 TIP4A 428       4.553 -23.790  -2.880  1.00  1.00      A    O
ATOM   1710  H1  TIP4A 428       5.016 -24.465  -3.376  1.00  0.00      A    H
ATOM   1711  H2  TIP4A 428       4.811 -22.967  -3.296  1.00  0.00      A    H
ATOM   1712  OM  TIP4A 428       4.645 -23.771  -2.997  1.00  0.00      A     
ATOM   1713  OH2 TIP4A 429      -1.912 -16.727  -3.614  1.00  1.00      A    O
ATOM   1714  H1  TIP4A 429      -2.277 -16.729  -4.499  1.00  0.00      A    H
ATOM   1715  H2  TIP4A 429      -2.351 -15.999  -3.175  1.00  0.00      A    H
ATOM   1716  OM  TIP4A 429      -2.015 -16.634  -3.671  1.00  0.00      A     
ATOM   1717  OH2 TIP4A 430       0.878 -16.811  -3.672  1.00  1.00      A    O
ATOM   1718  H1  TIP4A 430      -0.055 -16.679  -3.507  1.00  0.00      A    H
ATOM   1719  H2  TIP4A 430       1.101 -17.596  -3.173  1.00  0.00      A    H
ATOM   1720  OM  TIP4A 430       0.787 -16.894  -3.587  1.00  0.00      A     
ATOM   1721  OH2 TIP4A 431       1.790 -19.013  -2.348  1.00  1.00      A    O
ATOM   1722  H1  TIP4A 431       2.743 -18.958  -2.406  1.00  0.00      A    H
ATOM   1723  H2  TIP4A 431       1.614 -19.174  -1.422  1.00  0.00      A    H
ATOM   1724  OM  TIP4A 431       1.889 -19.027  -2.237  1.00  0.00      A     
ATOM   1725  OH2 TIP4A 432       1.565 -14.656  -1.946  1.00  1.00      A    O
ATOM   1726  H1  TIP4A 432       1.319 -15.443  -2.433  1.00  0.00      A    H
ATOM   1727  H2  TIP4A 432       1.246 -14.815  -1.058  1.00  0.00      A    H
ATOM   1728  OM  TIP4A 432       1.493 -14.777  -1.895  1.00  0.00      A     
ATOM   1729  OH2 TIP4A 433       4.497 -19.298  -2.375  1.00  1.00      A    O
ATOM   1730  H1  TIP4A 433       4.798 -18.437  -2.663  1.00  0.00      A    H
ATOM   1731  H2  TIP4A 433       4.771 -19.894  -3.072  1.00  0.00      A    H
ATOM   1732  OM  TIP4A 433       4.571 -19.264  -2.501  1.00  0.00      A     
ATOM   1733  OH2 TIP4A 434       4.364 -14.536  -2.244  1.00  1.00      A    O
ATOM   1734  H1  TIP4A 434       3.424 -14.680  -2.135  1.00  0.00      A    H
ATOM   1735  H2  TIP4A 434       4.721 -14.599  -1.358  1.00  0.00      A    H
ATOM   1736  OM  TIP4A 434       4.289 -14.562  -2.116  1.00  0.00      A     
ATOM   1737  OH2 TIP4A 435      -1.989 -18.807  -8.032  1.00  1.00      A    O
ATOM   1738  H1  TIP4A 435      -1.080 -18.843  -7.736  1.00  0.00      A    H
ATOM   1739  H2  TIP4A 435      -2.351 -19.662  -7.799  1.00  0.00      A    H
ATOM   1740  OM  TIP4A 435      -1.919 -18.921  -7.964  1.00  0.00      A     
ATOM   1741  OH2 TIP4A 436      -1.789 -14.401  -7.406  1.00  1.00      A    O
ATOM   1742  H1  TIP4A 436      -0.852 -14.249  -7.285  1.00  0.00      A    H
ATOM   1743  H2  TIP4A 436      -2.203 -13.588  -7.115  1.00  0.00      A    H
ATOM   1744  OM  TIP4A 436      -1.722 -14.277  -7.353  1.00  0.00      A     
ATOM   1745  OH2 TIP4A 437       0.600 -18.993  -7.582  1.00  1.00      A    O
ATOM   1746  H1  TIP4A 437       0.903 -19.829  -7.230  1.00  0.00      A    H
ATOM   1747  H2  TIP4A 437       1.047 -18.332  -7.053  1.00  0.00      A    H
ATOM   1748  OM  TIP4A 437       0.696 -19.016  -7.469  1.00  0.00      A     
ATOM   1749  OH2 TIP4A 438       0.983 -14.405  -7.299  1.00  1.00      A    O
ATOM   1750  H1  TIP4A 438       1.458 -13.707  -6.849  1.00  0.00      A    H
ATOM   1751  H2  TIP4A 438       1.261 -15.207  -6.860  1.00  0.00      A    H
ATOM   1752  OM  TIP4A 438       1.079 -14.418  -7.185  1.00  0.00      A     
ATOM   1753  OH2 TIP4A 439       1.888 -16.821  -6.307  1.00  1.00      A    O
ATOM   1754  H1  TIP4A 439       2.815 -16.623  -6.172  1.00  0.00      A    H
ATOM   1755  H2  TIP4A 439       1.518 -16.857  -5.426  1.00  0.00      A    H
ATOM   1756  OM  TIP4A 439       1.959 -16.799  -6.177  1.00  0.00      A     
ATOM   1757  OH2 TIP4A 440       4.762 -16.649  -6.221  1.00  1.00      A    O
ATOM   1758  H1  TIP4A 440       5.128 -17.305  -6.814  1.00  0.00      A    H
ATOM   1759  H2  TIP4A 440       5.021 -15.809  -6.601  1.00  0.00      A    H
ATOM   1760  OM  TIP4A 440       4.842 -16.625  -6.345  1.00  0.00      A     
ATOM   1761  OH2 TIP4A 441      -1.930 -12.163  -3.160  1.00  1.00      A    O
ATOM   1762  H1  TIP4A 441      -0.973 -12.147  -3.185  1.00  0.00      A    H
ATOM   1763  H2  TIP4A 441      -2.145 -13.005  -2.759  1.00  0.00      A    H
ATOM   1764  OM  TIP4A 441      -1.835 -12.269  -3.112  1.00  0.00      A     
ATOM   1765  OH2 TIP4A 442      -1.954 -10.108  -7.214  1.00  1.00      A    O
ATOM   1766  H1  TIP4A 442      -2.251 -10.266  -8.110  1.00  0.00      A    H
ATOM   1767  H2  TIP4A 442      -2.144  -9.182  -7.058  1.00  0.00      A    H
ATOM   1768  OM  TIP4A 442      -2.016 -10.010  -7.309  1.00  0.00      A     
ATOM   1769  OH2 TIP4A 443      -1.970  -7.441  -3.264  1.00  1.00      A    O
ATOM   1770  H1  TIP4A 443      -1.014  -7.485  -3.291  1.00  0.00      A    H
ATOM   1771  H2  TIP4A 443      -2.160  -6.722  -2.663  1.00  0.00      A    H
ATOM   1772  OM  TIP4A 443      -1.872  -7.354  -3.191  1.00  0.00      A     
ATOM   1773  OH2 TIP4A 444       0.685 -12.341  -3.290  1.00  1.00      A    O
ATOM   1774  H1  TIP4A 444       0.889 -13.236  -3.021  1.00  0.00      A    H
ATOM   1775  H2  TIP4A 444       1.049 -11.792  -2.594  1.00  0.00      A    H
ATOM   1776  OM  TIP4A 444       0.758 -12.385  -3.166  1.00  0.00      A     
ATOM   1777  OH2 TIP4A 445       0.723 -10.105  -7.003  1.00  1.00      A    O
ATOM   1778  H1  TIP4A 445      -0.229 -10.195  -7.048  1.00  0.00      A    H
ATOM   1779  H2  TIP4A 445       1.012 -10.864  -6.496  1.00  0.00      A    H
ATOM   1780  OM  TIP4A 445       0.638 -10.214  -6.944  1.00  0.00      A     
ATOM   1781  OH2 TIP4A 446       0.966  -7.897  -3.122  1.00  1.00      A    O
ATOM   1782  H1  TIP4A 446       1.198  -7.120  -2.614  1.00  0.00      A    H
ATOM   1783  H2  TIP4A 446       1.507  -8.596  -2.753  1.00  0.00      A    H
ATOM   1784  OM  TIP4A 446       1.065  -7.887  -3.010  1.00  0.00      A     
ATOM   1785  OH2 TIP4A 447       1.811 -12.143  -5.759  1.00  1.00      A    O
ATOM   1786  H1  TIP4A 447       2.744 -12.352  -5.704  1.00  0.00      A    H
ATOM   1787  H2  TIP4A 447       1.476 -12.312  -4.878  1.00  0.00      A    H
ATOM   1788  OM  TIP4A 447       1.888 -12.191  -5.639  1.00  0.00      A     
ATOM   1789  OH2 TIP4A 448       1.578  -7.713  -5.684  1.00  1.00      A    O
ATOM   1790  H1  TIP4A 448       1.314  -8.523  -6.119  1.00  0.00      A    H
ATOM   1791  H2  TIP4A 448       1.398  -7.867  -4.757  1.00  0.00      A    H
ATOM   1792  OM  TIP4A 448       1.521  -7.837  -5.621  1.00  0.00      A     
ATOM   1793  OH2 TIP4A 449       2.037 -10.160  -1.970  1.00  1.00      A    O
ATOM   1794  H1  TIP4A 449       2.987 -10.220  -1.865  1.00  0.00      A    H
ATOM   1795  H2  TIP4A 449       1.692 -10.243  -1.081  1.00  0.00      A    H
ATOM   1796  OM  TIP4A 449       2.114 -10.179  -1.842  1.00  0.00      A     
ATOM   1797  OH2 TIP4A 450       4.543 -12.265  -5.761  1.00  1.00      A    O
ATOM   1798  H1  TIP4A 450       4.805 -12.168  -4.846  1.00  0.00      A    H
ATOM   1799  H2  TIP4A 450       4.973 -11.538  -6.211  1.00  0.00      A    H
ATOM   1800  OM  TIP4A 450       4.632 -12.160  -5.701  1.00  0.00      A     
ATOM   1801  OH2 TIP4A 451       4.604  -7.610  -5.755  1.00  1.00      A    O
ATOM   1802  H1  TIP4A 451       3.675  -7.459  -5.581  1.00  0.00      A    H
ATOM   1803  H2  TIP4A 451       4.959  -7.909  -4.917  1.00  0.00      A    H
ATOM   1804  OM  TIP4A 451       4.531  -7.629  -5.625  1.00  0.00      A     
ATOM   1805  OH2 TIP4A 452       4.739 -10.205  -1.862  1.00  1.00      A    O
ATOM   1806  H1  TIP4A 452       5.151 -10.851  -2.435  1.00  0.00      A    H
ATOM   1807  H2  TIP4A 452       4.842  -9.373  -2.324  1.00  0.00      A    H
ATOM   1808  OM  TIP4A 452       4.805 -10.182  -1.995  1.00  0.00      A     
ATOM   1809  OH2 TIP4A 453      -1.761  -3.229  -2.924  1.00  1.00      A    O
ATOM   1810  H1  TIP4A 453      -2.331  -3.239  -3.693  1.00  0.00      A    H
ATOM   1811  H2  TIP4A 453      -2.137  -2.558  -2.355  1.00  0.00      A    H
ATOM   1812  OM  TIP4A 453      -1.882  -3.144  -2.949  1.00  0.00      A     
ATOM   1813  OH2 TIP4A 454       1.000  -2.940  -2.789  1.00  1.00      A    O
ATOM   1814  H1  TIP4A 454       0.061  -3.076  -2.915  1.00  0.00      A    H
ATOM   1815  H2  TIP4A 454       1.357  -3.822  -2.675  1.00  0.00      A    H
ATOM   1816  OM  TIP4A 454       0.926  -3.070  -2.790  1.00  0.00      A     
ATOM   1817  OH2 TIP4A 455       1.801  -5.628  -1.845  1.00  1.00      A    O
ATOM   1818  H1  TIP4A 455       2.740  -5.784  -1.744  1.00  0.00      A    H
ATOM   1819  H2  TIP4A 455       1.432  -5.820  -0.983  1.00  0.00      A    H
ATOM   1820  OM  TIP4A 455       1.874  -5.673  -1.722  1.00  0.00      A     
ATOM   1821  OH2 TIP4A 456       1.702  -0.817  -1.237  1.00  1.00      A    O
ATOM   1822  H1  TIP4A 456       1.470  -1.627  -1.691  1.00  0.00      A    H
ATOM   1823  H2  TIP4A 456       1.444  -0.969  -0.328  1.00  0.00      A    H
ATOM   1824  OM  TIP4A 456       1.639  -0.940  -1.178  1.00  0.00      A     
ATOM   1825  OH2 TIP4A 457       4.648  -5.718  -1.571  1.00  1.00      A    O
ATOM   1826  H1  TIP4A 457       4.971  -5.732  -0.670  1.00  0.00      A    H
ATOM   1827  H2  TIP4A 457       4.939  -4.874  -1.917  1.00  0.00      A    H
ATOM   1828  OM  TIP4A 457       4.727  -5.611  -1.500  1.00  0.00      A     
ATOM   1829  OH2 TIP4A 458       4.450  -1.128  -1.427  1.00  1.00      A    O
ATOM   1830  H1  TIP4A 458       3.505  -0.987  -1.377  1.00  0.00      A    H
ATOM   1831  H2  TIP4A 458       4.718  -1.288  -0.522  1.00  0.00      A    H
ATOM   1832  OM  TIP4A 458       4.364  -1.131  -1.305  1.00  0.00      A     
ATOM   1833  OH2 TIP4A 459      -1.999  -5.181  -6.751  1.00  1.00      A    O
ATOM   1834  H1  TIP4A 459      -1.043  -5.207  -6.707  1.00  0.00      A    H
ATOM   1835  H2  TIP4A 459      -2.276  -6.051  -6.465  1.00  0.00      A    H
ATOM   1836  OM  TIP4A 459      -1.912  -5.296  -6.709  1.00  0.00      A     
ATOM   1837  OH2 TIP4A 460      -2.058  -0.950  -6.439  1.00  1.00      A    O
ATOM   1838  H1  TIP4A 460      -1.114  -0.894  -6.585  1.00  0.00      A    H
ATOM   1839  H2  TIP4A 460      -2.280  -0.136  -5.987  1.00  0.00      A    H
ATOM   1840  OM  TIP4A 460      -1.965  -0.839  -6.400  1.00  0.00      A     
ATOM   1841  OH2 TIP4A 461       0.715  -5.381  -6.800  1.00  1.00      A    O
ATOM   1842  H1  TIP4A 461       0.897  -6.196  -6.330  1.00  0.00      A    H
ATOM   1843  H2  TIP4A 461       1.054  -4.693  -6.228  1.00  0.00      A    H
ATOM   1844  OM  TIP4A 461       0.782  -5.398  -6.666  1.00  0.00      A     
ATOM   1845  OH2 TIP4A 462       0.715  -0.999  -6.721  1.00  1.00      A    O
ATOM   1846  H1  TIP4A 462       1.126  -0.279  -6.244  1.00  0.00      A    H
ATOM   1847  H2  TIP4A 462       1.120  -1.787  -6.360  1.00  0.00      A    H
ATOM   1848  OM  TIP4A 462       0.819  -1.008  -6.614  1.00  0.00      A     
ATOM   1849  OH2 TIP4A 463       1.774  -3.088  -5.345  1.00  1.00      A    O
ATOM   1850  H1  TIP4A 463       2.731  -3.050  -5.338  1.00  0.00      A    H
ATOM   1851  H2  TIP4A 463       1.527  -3.056  -4.421  1.00  0.00      A    H
ATOM   1852  OM  TIP4A 463       1.865  -3.079  -5.225  1.00  0.00      A     
ATOM   1853  OH2 TIP4A 464       4.509  -3.087  -5.417  1.00  1.00      A    O
ATOM   1854  H1  TIP4A 464       4.652  -3.790  -6.050  1.00  0.00      A    H
ATOM   1855  H2  TIP4A 464       4.842  -2.301  -5.850  1.00  0.00      A    H
ATOM   1856  OM  TIP4A 464       4.570  -3.076  -5.554  1.00  0.00      A     
ATOM   1857  OH2 TIP4A 465      -2.142   1.252  -2.653  1.00  1.00      A    O
ATOM   1858  H1  TIP4A 465      -1.193   1.262  -2.776  1.00  0.00      A    H
ATOM   1859  H2  TIP4A 465      -2.313   0.444  -2.168  1.00  0.00      A    H
ATOM   1860  OM  TIP4A 465      -2.042   1.150  -2.607  1.00  0.00      A     
ATOM   1861  OH2 TIP4A 466      -2.146   3.736  -6.271  1.00  1.00      A    O
ATOM   1862  H1  TIP4A 466      -2.596   3.809  -7.113  1.00  0.00      A    H
ATOM   1863  H2  TIP4A 466      -2.506   4.449  -5.743  1.00  0.00      A    H
ATOM   1864  OM  TIP4A 466      -2.250   3.837  -6.311  1.00  0.00      A     
ATOM   1865  OH2 TIP4A 467      -1.996   5.736  -2.240  1.00  1.00      A    O
ATOM   1866  H1  TIP4A 467      -1.044   5.679  -2.326  1.00  0.00      A    H
ATOM   1867  H2  TIP4A 467      -2.147   6.580  -1.813  1.00  0.00      A    H
ATOM   1868  OM  TIP4A 467      -1.893   5.838  -2.196  1.00  0.00      A     
ATOM   1869  OH2 TIP4A 468       0.617   1.226  -2.615  1.00  1.00      A    O
ATOM   1870  H1  TIP4A 468       1.121   0.607  -2.088  1.00  0.00      A    H
ATOM   1871  H2  TIP4A 468       0.886   2.087  -2.294  1.00  0.00      A    H
ATOM   1872  OM  TIP4A 468       0.716   1.257  -2.507  1.00  0.00      A     
ATOM   1873  OH2 TIP4A 469       0.894   3.664  -6.366  1.00  1.00      A    O
ATOM   1874  H1  TIP4A 469      -0.055   3.685  -6.242  1.00  0.00      A    H
ATOM   1875  H2  TIP4A 469       1.135   2.749  -6.223  1.00  0.00      A    H
ATOM   1876  OM  TIP4A 469       0.803   3.549  -6.332  1.00  0.00      A     
ATOM   1877  OH2 TIP4A 470       0.869   5.979  -2.127  1.00  1.00      A    O
ATOM   1878  H1  TIP4A 470       1.088   6.586  -1.420  1.00  0.00      A    H
ATOM   1879  H2  TIP4A 470       1.214   5.135  -1.834  1.00  0.00      A    H
ATOM   1880  OM  TIP4A 470       0.941   5.948  -1.999  1.00  0.00      A     
ATOM   1881  OH2 TIP4A 471       1.696   1.134  -5.369  1.00  1.00      A    O
ATOM   1882  H1  TIP4A 471       2.650   1.189  -5.425  1.00  0.00      A    H
ATOM   1883  H2  TIP4A 471       1.519   0.950  -4.447  1.00  0.00      A    H
ATOM   1884  OM  TIP4A 471       1.795   1.118  -5.259  1.00  0.00      A     
ATOM   1885  OH2 TIP4A 472       1.702   5.781  -4.946  1.00  1.00      A    O
ATOM   1886  H1  TIP4A 472       1.309   4.961  -5.244  1.00  0.00      A    H
ATOM   1887  H2  TIP4A 472       1.327   5.925  -4.077  1.00  0.00      A    H
ATOM   1888  OM  TIP4A 472       1.604   5.694  -4.872  1.00  0.00      A     
ATOM   1889  OH2 TIP4A 473       1.776   3.203  -1.264  1.00  1.00      A    O
ATOM   1890  H1  TIP4A 473       2.719   3.089  -1.143  1.00  0.00      A    H
ATOM   1891  H2  TIP4A 473       1.439   3.365  -0.382  1.00  0.00      A    H
ATOM   1892  OM  TIP4A 473       1.853   3.210  -1.136  1.00  0.00      A     
ATOM   1893  OH2 TIP4A 474       4.445   1.304  -5.162  1.00  1.00      A    O
ATOM   1894  H1  TIP4A 474       4.735   1.093  -4.274  1.00  0.00      A    H
ATOM   1895  H2  TIP4A 474       5.025   2.012  -5.442  1.00  0.00      A    H
ATOM   1896  OM  TIP4A 474       4.556   1.368  -5.084  1.00  0.00      A     
ATOM   1897  OH2 TIP4A 475       4.548   5.972  -4.723  1.00  1.00      A    O
ATOM   1898  H1  TIP4A 475       3.635   5.776  -4.932  1.00  0.00      A    H
ATOM   1899  H2  TIP4A 475       4.640   5.737  -3.799  1.00  0.00      A    H
ATOM   1900  OM  TIP4A 475       4.443   5.917  -4.631  1.00  0.00      A     
ATOM   1901  OH2 TIP4A 476       4.585   3.261  -1.023  1.00  1.00      A    O
ATOM   1902  H1  TIP4A 476       4.887   2.461  -1.452  1.00  0.00      A    H
ATOM   1903  H2  TIP4A 476       4.947   3.970  -1.555  1.00  0.00      A    H
ATOM   1904  OM  TIP4A 476       4.670   3.250  -1.146  1.00  0.00      A     
ATOM   1905  OH2 TIP4A 477       9.217 -55.154  -4.649  1.00  1.00      A    O
ATOM   1906  H1  TIP4A 477       8.943 -55.896  -5.188  1.00  0.00      A    H
ATOM   1907  H2  TIP4A 477       8.844 -55.334  -3.786  1.00  0.00      A    H
ATOM   1908  OM  TIP4A 477       9.134 -55.272  -4.607  1.00  0.00      A     
ATOM   1909  OH2 TIP4A 478      11.981 -55.105  -4.743  1.00  1.00      A    O
ATOM   1910  H1  TIP4A 478      11.032 -55.013  -4.667  1.00  0.00      A    H
ATOM   1911  H2  TIP4A 478      12.105 -55.846  -5.335  1.00  0.00      A    H
ATOM   1912  OM  TIP4A 478      11.876 -55.188  -4.809  1.00  0.00      A     
ATOM   1913  OH2 TIP4A 479       5.341 -54.976 -10.340  1.00  1.00      A    O
ATOM   1914  H1  TIP4A 479       6.294 -55.045 -10.383  1.00  0.00      A    H
ATOM   1915  H2  TIP4A 479       5.180 -54.112  -9.960  1.00  0.00      A    H
ATOM   1916  OM  TIP4A 479       5.442 -54.874 -10.297  1.00  0.00      A     
ATOM   1917  OH2 TIP4A 480       8.062 -54.858 -10.127  1.00  1.00      A    O
ATOM   1918  H1  TIP4A 480       8.494 -54.177  -9.614  1.00  0.00      A    H
ATOM   1919  H2  TIP4A 480       8.339 -54.694 -11.028  1.00  0.00      A    H
ATOM   1920  OM  TIP4A 480       8.152 -54.750 -10.177  1.00  0.00      A     
ATOM   1921  OH2 TIP4A 481       5.512 -52.876  -6.120  1.00  1.00      A    O
ATOM   1922  H1  TIP4A 481       6.467 -52.812  -6.104  1.00  0.00      A    H
ATOM   1923  H2  TIP4A 481       5.328 -53.778  -5.855  1.00  0.00      A    H
ATOM   1924  OM  TIP4A 481       5.611 -52.983  -6.084  1.00  0.00      A     
ATOM   1925  OH2 TIP4A 482       5.736 -50.233  -9.574  1.00  1.00      A    O
ATOM   1926  H1  TIP4A 482       5.471 -49.934 -10.444  1.00  0.00      A    H
ATOM   1927  H2  TIP4A 482       5.348 -49.597  -8.972  1.00  0.00      A    H
ATOM   1928  OM  TIP4A 482       5.653 -50.113  -9.609  1.00  0.00      A     
ATOM   1929  OH2 TIP4A 483       5.544 -48.300  -5.792  1.00  1.00      A    O
ATOM   1930  H1  TIP4A 483       5.297 -48.266  -6.716  1.00  0.00      A    H
ATOM   1931  H2  TIP4A 483       5.133 -47.526  -5.405  1.00  0.00      A    H
ATOM   1932  OM  TIP4A 483       5.460 -48.196  -5.860  1.00  0.00      A     
ATOM   1933  OH2 TIP4A 484       8.404 -52.926  -6.289  1.00  1.00      A    O
ATOM   1934  H1  TIP4A 484       8.962 -53.569  -5.853  1.00  0.00      A    H
ATOM   1935  H2  TIP4A 484       8.562 -52.111  -5.815  1.00  0.00      A    H
ATOM   1936  OM  TIP4A 484       8.496 -52.904  -6.173  1.00  0.00      A     
ATOM   1937  OH2 TIP4A 485       8.257 -50.490  -9.884  1.00  1.00      A    O
ATOM   1938  H1  TIP4A 485       7.309 -50.543  -9.762  1.00  0.00      A    H
ATOM   1939  H2  TIP4A 485       8.595 -51.289  -9.480  1.00  0.00      A    H
ATOM   1940  OM  TIP4A 485       8.179 -50.599  -9.816  1.00  0.00      A     
ATOM   1941  OH2 TIP4A 486       8.202 -48.449  -5.666  1.00  1.00      A    O
ATOM   1942  H1  TIP4A 486       7.247 -48.497  -5.615  1.00  0.00      A    H
ATOM   1943  H2  TIP4A 486       8.505 -49.260  -5.258  1.00  0.00      A    H
ATOM   1944  OM  TIP4A 486       8.119 -48.559  -5.607  1.00  0.00      A     
ATOM   1945  OH2 TIP4A 487       9.188 -52.715  -8.832  1.00  1.00      A    O
ATOM   1946  H1  TIP4A 487      10.126 -52.526  -8.809  1.00  0.00      A    H
ATOM   1947  H2  TIP4A 487       8.970 -52.966  -7.935  1.00  0.00      A    H
ATOM   1948  OM  TIP4A 487       9.280 -52.722  -8.714  1.00  0.00      A     
ATOM   1949  OH2 TIP4A 488       8.996 -48.306  -8.333  1.00  1.00      A    O
ATOM   1950  H1  TIP4A 488       8.650 -49.037  -8.844  1.00  0.00      A    H
ATOM   1951  H2  TIP4A 488       8.640 -48.437  -7.454  1.00  0.00      A    H
ATOM   1952  OM  TIP4A 488       8.906 -48.416  -8.286  1.00  0.00      A     
ATOM   1953  OH2 TIP4A 489       9.098 -51.001  -4.661  1.00  1.00      A    O
ATOM   1954  H1  TIP4A 489      10.050 -50.903  -4.680  1.00  0.00      A    H
ATOM   1955  H2  TIP4A 489       8.871 -50.961  -3.731  1.00  0.00      A    H
ATOM   1956  OM  TIP4A 489       9.191 -50.983  -4.545  1.00  0.00      A     
ATOM   1957  OH2 TIP4A 490      11.967 -52.627  -8.747  1.00  1.00      A    O
ATOM   1958  H1  TIP4A 490      12.258 -52.855  -7.865  1.00  0.00      A    H
ATOM   1959  H2  TIP4A 490      12.402 -51.796  -8.936  1.00  0.00      A    H
ATOM   1960  OM  TIP4A 490      12.060 -52.550  -8.659  1.00  0.00      A     
ATOM   1961  OH2 TIP4A 491      11.812 -48.205  -8.563  1.00  1.00      A    O
ATOM   1962  H1  TIP4A 491      10.873 -48.323  -8.422  1.00  0.00      A    H
ATOM   1963  H2  TIP4A 491      12.202 -48.327  -7.697  1.00  0.00      A    H
ATOM   1964  OM  TIP4A 491      11.742 -48.235  -8.434  1.00  0.00      A     
ATOM   1965  OH2 TIP4A 492      11.807 -50.824  -4.606  1.00  1.00      A    O
ATOM   1966  H1  TIP4A 492      12.089 -51.559  -5.150  1.00  0.00      A    H
ATOM   1967  H2  TIP4A 492      12.228 -50.060  -5.000  1.00  0.00      A    H
ATOM   1968  OM  TIP4A 492      11.897 -50.820  -4.726  1.00  0.00      A     
ATOM   1969  OH2 TIP4A 493       5.374 -43.878  -5.459  1.00  1.00      A    O
ATOM   1970  H1  TIP4A 493       4.979 -43.710  -6.315  1.00  0.00      A    H
ATOM   1971  H2  TIP4A 493       5.188 -43.090  -4.949  1.00  0.00      A    H
ATOM   1972  OM  TIP4A 493       5.300 -43.756  -5.503  1.00  0.00      A     
ATOM   1973  OH2 TIP4A 494       8.228 -43.859  -5.404  1.00  1.00      A    O
ATOM   1974  H1  TIP4A 494       7.288 -44.022  -5.331  1.00  0.00      A    H
ATOM   1975  H2  TIP4A 494       8.637 -44.657  -5.071  1.00  0.00      A    H
ATOM   1976  OM  TIP4A 494       8.160 -43.982  -5.351  1.00  0.00      A     
ATOM   1977  OH2 TIP4A 495       8.990 -46.189  -4.266  1.00  1.00      A    O
ATOM   1978  H1  TIP4A 495       8.592 -46.943  -4.702  1.00  0.00      A    H
ATOM   1979  H2  TIP4A 495       8.613 -46.196  -3.385  1.00  0.00      A    H
ATOM   1980  OM  TIP4A 495       8.890 -46.286  -4.209  1.00  0.00      A     
ATOM   1981  OH2 TIP4A 496       9.052 -41.750  -3.897  1.00  1.00      A    O
ATOM   1982  H1  TIP4A 496       8.737 -42.506  -4.392  1.00  0.00      A    H
ATOM   1983  H2  TIP4A 496       8.853 -41.960  -2.984  1.00  0.00      A    H
ATOM   1984  OM  TIP4A 496       8.986 -41.874  -3.843  1.00  0.00      A     
ATOM   1985  OH2 TIP4A 497      11.736 -46.199  -4.331  1.00  1.00      A    O
ATOM   1986  H1  TIP4A 497      12.134 -45.343  -4.491  1.00  0.00      A    H
ATOM   1987  H2  TIP4A 497      10.794 -46.043  -4.404  1.00  0.00      A    H
ATOM   1988  OM  TIP4A 497      11.666 -46.069  -4.361  1.00  0.00      A     
ATOM   1989  OH2 TIP4A 498      11.924 -41.725  -4.201  1.00  1.00      A    O
ATOM   1990  H1  TIP4A 498      10.976 -41.707  -4.069  1.00  0.00      A    H
ATOM   1991  H2  TIP4A 498      12.081 -42.526  -4.700  1.00  0.00      A    H
ATOM   1992  OM  TIP4A 498      11.823 -41.825  -4.248  1.00  0.00      A     
ATOM   1993  OH2 TIP4A 499       5.554 -45.817  -9.231  1.00  1.00      A    O
ATOM   1994  H1  TIP4A 499       6.508 -45.897  -9.264  1.00  0.00      A    H
ATOM   1995  H2  TIP4A 499       5.312 -45.478 -10.092  1.00  0.00      A    H
ATOM   1996  OM  TIP4A 499       5.645 -45.783  -9.345  1.00  0.00      A     
ATOM   1997  OH2 TIP4A 500       5.496 -41.242  -9.275  1.00  1.00      A    O
ATOM   1998  H1  TIP4A 500       6.438 -41.083  -9.211  1.00  0.00      A    H
ATOM   1999  H2  TIP4A 500       5.098 -40.525  -8.781  1.00  0.00      A    H
ATOM   2000  OM  TIP4A 500       5.565 -41.129  -9.203  1.00  0.00      A     
ATOM   2001  OH2 TIP4A 501       8.187 -45.877  -9.688  1.00  1.00      A    O
ATOM   2002  H1  TIP4A 501       8.362 -46.763  -9.372  1.00  0.00      A    H
ATOM   2003  H2  TIP4A 501       8.739 -45.314  -9.145  1.00  0.00      A    H
ATOM   2004  OM  TIP4A 501       8.280 -45.918  -9.578  1.00  0.00      A     
ATOM   2005  OH2 TIP4A 502       8.412 -41.462  -9.365  1.00  1.00      A    O
ATOM   2006  H1  TIP4A 502       8.676 -40.727  -8.811  1.00  0.00      A    H
ATOM   2007  H2  TIP4A 502       8.662 -42.240  -8.868  1.00  0.00      A    H
ATOM   2008  OM  TIP4A 502       8.478 -41.467  -9.230  1.00  0.00      A     
ATOM   2009  OH2 TIP4A 503       9.220 -43.806  -8.112  1.00  1.00      A    O
ATOM   2010  H1  TIP4A 503      10.153 -43.656  -7.959  1.00  0.00      A    H
ATOM   2011  H2  TIP4A 503       8.825 -43.765  -7.240  1.00  0.00      A    H
ATOM   2012  OM  TIP4A 503       9.289 -43.781  -7.980  1.00  0.00      A     
ATOM   2013  OH2 TIP4A 504      11.985 -43.672  -7.789  1.00  1.00      A    O
ATOM   2014  H1  TIP4A 504      12.086 -44.427  -8.369  1.00  0.00      A    H
ATOM   2015  H2  TIP4A 504      12.401 -42.950  -8.260  1.00  0.00      A    H
ATOM   2016  OM  TIP4A 504      12.051 -43.677  -7.924  1.00  0.00      A     
ATOM   2017  OH2 TIP4A 505       5.590 -39.315  -5.008  1.00  1.00      A    O
ATOM   2018  H1  TIP4A 505       6.537 -39.441  -4.956  1.00  0.00      A    H
ATOM   2019  H2  TIP4A 505       5.224 -40.027  -4.482  1.00  0.00      A    H
ATOM   2020  OM  TIP4A 505       5.664 -39.422  -4.933  1.00  0.00      A     
ATOM   2021  OH2 TIP4A 506       5.564 -36.927  -8.789  1.00  1.00      A    O
ATOM   2022  H1  TIP4A 506       5.037 -36.818  -9.580  1.00  0.00      A    H
ATOM   2023  H2  TIP4A 506       5.280 -36.219  -8.211  1.00  0.00      A    H
ATOM   2024  OM  TIP4A 506       5.460 -36.822  -8.817  1.00  0.00      A     
ATOM   2025  OH2 TIP4A 507       5.342 -34.817  -4.846  1.00  1.00      A    O
ATOM   2026  H1  TIP4A 507       4.949 -34.734  -5.714  1.00  0.00      A    H
ATOM   2027  H2  TIP4A 507       4.869 -34.182  -4.307  1.00  0.00      A    H
ATOM   2028  OM  TIP4A 507       5.231 -34.725  -4.888  1.00  0.00      A     
ATOM   2029  OH2 TIP4A 508       8.299 -39.420  -5.185  1.00  1.00      A    O
ATOM   2030  H1  TIP4A 508       8.418 -40.259  -4.743  1.00  0.00      A    H
ATOM   2031  H2  TIP4A 508       8.542 -38.766  -4.529  1.00  0.00      A    H
ATOM   2032  OM  TIP4A 508       8.345 -39.443  -5.044  1.00  0.00      A     
ATOM   2033  OH2 TIP4A 509       8.477 -36.941  -9.113  1.00  1.00      A    O
ATOM   2034  H1  TIP4A 509       7.585 -36.740  -8.830  1.00  0.00      A    H
ATOM   2035  H2  TIP4A 509       8.711 -37.732  -8.627  1.00  0.00      A    H
ATOM   2036  OM  TIP4A 509       8.393 -37.017  -9.015  1.00  0.00      A     
ATOM   2037  OH2 TIP4A 510       8.058 -34.763  -4.914  1.00  1.00      A    O
ATOM   2038  H1  TIP4A 510       8.286 -34.004  -4.378  1.00  0.00      A    H
ATOM   2039  H2  TIP4A 510       7.109 -34.848  -4.818  1.00  0.00      A    H
ATOM   2040  OM  TIP4A 510       7.965 -34.677  -4.833  1.00  0.00      A     
ATOM   2041  OH2 TIP4A 511       9.094 -39.271  -7.779  1.00  1.00      A    O
ATOM   2042  H1  TIP4A 511       9.990 -39.602  -7.712  1.00  0.00      A    H
ATOM   2043  H2  TIP4A 511       8.727 -39.395  -6.903  1.00  0.00      A    H
ATOM   2044  OM  TIP4A 511       9.162 -39.330  -7.658  1.00  0.00      A     
ATOM   2045  OH2 TIP4A 512       9.229 -34.920  -7.422  1.00  1.00      A    O
ATOM   2046  H1  TIP4A 512       8.954 -35.681  -7.933  1.00  0.00      A    H
ATOM   2047  H2  TIP4A 512       8.885 -35.083  -6.544  1.00  0.00      A    H
ATOM   2048  OM  TIP4A 512       9.150 -35.038  -7.375  1.00  0.00      A     
ATOM   2049  OH2 TIP4A 513       8.917 -37.167  -3.671  1.00  1.00      A    O
ATOM   2050  H1  TIP4A 513       9.840 -36.916  -3.704  1.00  0.00      A    H
ATOM   2051  H2  TIP4A 513       8.445 -36.384  -3.954  1.00  0.00      A    H
ATOM   2052  OM  TIP4A 513       8.975 -37.035  -3.712  1.00  0.00      A     
ATOM   2053  OH2 TIP4A 514      11.857 -39.486  -7.795  1.00  1.00      A    O
ATOM   2054  H1  TIP4A 514      12.217 -39.469  -6.908  1.00  0.00      A    H
ATOM   2055  H2  TIP4A 514      11.977 -38.593  -8.119  1.00  0.00      A    H
ATOM   2056  OM  TIP4A 514      11.919 -39.370  -7.722  1.00  0.00      A     
ATOM   2057  OH2 TIP4A 515      11.898 -34.809  -7.782  1.00  1.00      A    O
ATOM   2058  H1  TIP4A 515      10.958 -34.684  -7.646  1.00  0.00      A    H
ATOM   2059  H2  TIP4A 515      12.251 -34.937  -6.901  1.00  0.00      A    H
ATOM   2060  OM  TIP4A 515      11.823 -34.809  -7.651  1.00  0.00      A     
ATOM   2061  OH2 TIP4A 516      11.883 -37.095  -3.684  1.00  1.00      A    O
ATOM   2062  H1  TIP4A 516      12.412 -37.861  -3.908  1.00  0.00      A    H
ATOM   2063  H2  TIP4A 516      12.145 -36.429  -4.319  1.00  0.00      A    H
ATOM   2064  OM  TIP4A 516      11.984 -37.108  -3.795  1.00  0.00      A     
ATOM   2065  OH2 TIP4A 517       5.139 -30.413  -4.372  1.00  1.00      A    O
ATOM   2066  H1  TIP4A 517       5.045 -30.196  -5.300  1.00  0.00      A    H
ATOM   2067  H2  TIP4A 517       4.641 -29.733  -3.915  1.00  0.00      A    H
ATOM   2068  OM  TIP4A 517       5.063 -30.298  -4.433  1.00  0.00      A     
ATOM   2069  OH2 TIP4A 518       8.076 -30.456  -4.492  1.00  1.00      A    O
ATOM   2070  H1  TIP4A 518       7.172 -30.768  -4.534  1.00  0.00      A    H
ATOM   2071  H2  TIP4A 518       8.533 -31.115  -3.971  1.00  0.00      A    H
ATOM   2072  OM  TIP4A 518       8.019 -30.580  -4.431  1.00  0.00      A     
ATOM   2073  OH2 TIP4A 519       9.089 -32.828  -3.355  1.00  1.00      A    O
ATOM   2074  H1  TIP4A 519       9.980 -33.146  -3.500  1.00  0.00      A    H
ATOM   2075  H2  TIP4A 519       8.966 -32.884  -2.407  1.00  0.00      A    H
ATOM   2076  OM  TIP4A 519       9.187 -32.876  -3.252  1.00  0.00      A     
ATOM   2077  OH2 TIP4A 520       9.113 -28.171  -2.804  1.00  1.00      A    O
ATOM   2078  H1  TIP4A 520      10.052 -28.157  -2.989  1.00  0.00      A    H
ATOM   2079  H2  TIP4A 520       8.774 -28.892  -3.334  1.00  0.00      A    H
ATOM   2080  OM  TIP4A 520       9.190 -28.261  -2.896  1.00  0.00      A     
ATOM   2081  OH2 TIP4A 521      12.003 -32.713  -3.745  1.00  1.00      A    O
ATOM   2082  H1  TIP4A 521      12.173 -32.661  -2.805  1.00  0.00      A    H
ATOM   2083  H2  TIP4A 521      12.233 -31.846  -4.079  1.00  0.00      A    H
ATOM   2084  OM  TIP4A 521      12.054 -32.595  -3.667  1.00  0.00      A     
ATOM   2085  OH2 TIP4A 522      11.878 -28.129  -3.061  1.00  1.00      A    O
ATOM   2086  H1  TIP4A 522      12.152 -27.290  -3.432  1.00  0.00      A    H
ATOM   2087  H2  TIP4A 522      12.096 -28.064  -2.131  1.00  0.00      A    H
ATOM   2088  OM  TIP4A 522      11.941 -28.013  -2.989  1.00  0.00      A     
ATOM   2089  OH2 TIP4A 523       5.483 -32.398  -8.538  1.00  1.00      A    O
ATOM   2090  H1  TIP4A 523       6.436 -32.343  -8.617  1.00  0.00      A    H
ATOM   2091  H2  TIP4A 523       5.151 -31.928  -9.304  1.00  0.00      A    H
ATOM   2092  OM  TIP4A 523       5.563 -32.331  -8.647  1.00  0.00      A     
ATOM   2093  OH2 TIP4A 524       5.428 -27.954  -8.265  1.00  1.00      A    O
ATOM   2094  H1  TIP4A 524       6.310 -27.782  -7.936  1.00  0.00      A    H
ATOM   2095  H2  TIP4A 524       4.855 -27.444  -7.692  1.00  0.00      A    H
ATOM   2096  OM  TIP4A 524       5.467 -27.866  -8.150  1.00  0.00      A     
ATOM   2097  OH2 TIP4A 525       8.388 -32.325  -8.720  1.00  1.00      A    O
ATOM   2098  H1  TIP4A 525       8.836 -33.021  -8.241  1.00  0.00      A    H
ATOM   2099  H2  TIP4A 525       8.617 -31.523  -8.251  1.00  0.00      A    H
ATOM   2100  OM  TIP4A 525       8.474 -32.311  -8.599  1.00  0.00      A     
ATOM   2101  OH2 TIP4A 526       8.074 -27.773  -8.147  1.00  1.00      A    O
ATOM   2102  H1  TIP4A 526       8.409 -27.818  -9.042  1.00  0.00      A    H
ATOM   2103  H2  TIP4A 526       8.158 -28.668  -7.815  1.00  0.00      A    H
ATOM   2104  OM  TIP4A 526       8.128 -27.893  -8.219  1.00  0.00      A     
ATOM   2105  OH2 TIP4A 527       8.995 -30.189  -7.057  1.00  1.00      A    O
ATOM   2106  H1  TIP4A 527       9.934 -30.169  -6.875  1.00  0.00      A    H
ATOM   2107  H2  TIP4A 527       8.588 -30.332  -6.203  1.00  0.00      A    H
ATOM   2108  OM  TIP4A 527       9.063 -30.205  -6.925  1.00  0.00      A     
ATOM   2109  OH2 TIP4A 528      11.845 -30.217  -6.857  1.00  1.00      A    O
ATOM   2110  H1  TIP4A 528      12.146 -30.891  -7.467  1.00  0.00      A    H
ATOM   2111  H2  TIP4A 528      12.099 -29.391  -7.269  1.00  0.00      A    H
ATOM   2112  OM  TIP4A 528      11.916 -30.197  -6.988  1.00  0.00      A     
ATOM   2113  OH2 TIP4A 529       5.698 -25.901  -4.364  1.00  1.00      A    O
ATOM   2114  H1  TIP4A 529       5.082 -25.946  -5.096  1.00  0.00      A    H
ATOM   2115  H2  TIP4A 529       5.483 -26.661  -3.823  1.00  0.00      A    H
ATOM   2116  OM  TIP4A 529       5.591 -26.004  -4.389  1.00  0.00      A     
ATOM   2117  OH2 TIP4A 530       5.341 -23.379  -8.195  1.00  1.00      A    O
ATOM   2118  H1  TIP4A 530       5.256 -23.670  -9.103  1.00  0.00      A    H
ATOM   2119  H2  TIP4A 530       6.262 -23.530  -7.980  1.00  0.00      A    H
ATOM   2120  OM  TIP4A 530       5.448 -23.436  -8.284  1.00  0.00      A     
ATOM   2121  OH2 TIP4A 531       5.556 -21.337  -3.859  1.00  1.00      A    O
ATOM   2122  H1  TIP4A 531       6.508 -21.319  -3.755  1.00  0.00      A    H
ATOM   2123  H2  TIP4A 531       5.420 -21.416  -4.802  1.00  0.00      A    H
ATOM   2124  OM  TIP4A 531       5.661 -21.345  -3.966  1.00  0.00      A     
ATOM   2125  OH2 TIP4A 532       8.300 -25.873  -4.136  1.00  1.00      A    O
ATOM   2126  H1  TIP4A 532       8.500 -26.743  -3.790  1.00  0.00      A    H
ATOM   2127  H2  TIP4A 532       7.344 -25.819  -4.109  1.00  0.00      A    H
ATOM   2128  OM  TIP4A 532       8.203 -25.978  -4.088  1.00  0.00      A     
ATOM   2129  OH2 TIP4A 533       8.330 -23.222  -8.031  1.00  1.00      A    O
ATOM   2130  H1  TIP4A 533       8.472 -23.164  -8.976  1.00  0.00      A    H
ATOM   2131  H2  TIP4A 533       8.557 -24.124  -7.809  1.00  0.00      A    H
ATOM   2132  OM  TIP4A 533       8.377 -23.330  -8.124  1.00  0.00      A     
ATOM   2133  OH2 TIP4A 534       8.298 -21.227  -4.061  1.00  1.00      A    O
ATOM   2134  H1  TIP4A 534       8.602 -22.093  -3.788  1.00  0.00      A    H
ATOM   2135  H2  TIP4A 534       8.728 -21.078  -4.904  1.00  0.00      A    H
ATOM   2136  OM  TIP4A 534       8.392 -21.320  -4.134  1.00  0.00      A     
ATOM   2137  OH2 TIP4A 535       9.161 -25.571  -7.002  1.00  1.00      A    O
ATOM   2138  H1  TIP4A 535       8.743 -26.268  -7.508  1.00  0.00      A    H
ATOM   2139  H2  TIP4A 535       8.868 -25.718  -6.103  1.00  0.00      A    H
ATOM   2140  OM  TIP4A 535       9.070 -25.679  -6.952  1.00  0.00      A     
ATOM   2141  OH2 TIP4A 536       9.273 -21.144  -6.578  1.00  1.00      A    O
ATOM   2142  H1  TIP4A 536       8.935 -21.882  -7.087  1.00  0.00      A    H
ATOM   2143  H2  TIP4A 536       8.765 -20.392  -6.880  1.00  0.00      A    H
ATOM   2144  OM  TIP4A 536       9.165 -21.143  -6.683  1.00  0.00      A     
ATOM   2145  OH2 TIP4A 537       9.207 -23.581  -2.962  1.00  1.00      A    O
ATOM   2146  H1  TIP4A 537      10.110 -23.885  -2.874  1.00  0.00      A    H
ATOM   2147  H2  TIP4A 537       8.746 -24.315  -3.368  1.00  0.00      A    H
ATOM   2148  OM  TIP4A 537       9.264 -23.715  -3.003  1.00  0.00      A     
ATOM   2149  OH2 TIP4A 538      11.768 -25.931  -6.936  1.00  1.00      A    O
ATOM   2150  H1  TIP4A 538      10.827 -25.774  -6.858  1.00  0.00      A    H
ATOM   2151  H2  TIP4A 538      12.069 -25.277  -7.568  1.00  0.00      A    H
ATOM   2152  OM  TIP4A 538      11.686 -25.827  -7.007  1.00  0.00      A     
ATOM   2153  OH2 TIP4A 539      12.033 -21.238  -6.791  1.00  1.00      A    O
ATOM   2154  H1  TIP4A 539      11.080 -21.152  -6.767  1.00  0.00      A    H
ATOM   2155  H2  TIP4A 539      12.250 -21.727  -5.997  1.00  0.00      A    H
ATOM   2156  OM  TIP4A 539      11.938 -21.290  -6.686  1.00  0.00      A     
ATOM   2157  OH2 TIP4A 540      11.921 -23.577  -2.665  1.00  1.00      A    O
ATOM   2158  H1  TIP4A 540      12.395 -24.376  -2.895  1.00  0.00      A    H
ATOM   2159  H2  TIP4A 540      12.304 -22.902  -3.226  1.00  0.00      A    H
ATOM   2160  OM  TIP4A 540      12.031 -23.592  -2.766  1.00  0.00      A     
ATOM   2161  OH2 TIP4A 541       5.326 -16.769  -3.504  1.00  1.00      A    O
ATOM   2162  H1  TIP4A 541       5.179 -16.534  -4.419  1.00  0.00      A    H
ATOM   2163  H2  TIP4A 541       5.099 -15.978  -3.013  1.00  0.00      A    H
ATOM   2164  OM  TIP4A 541       5.278 -16.637  -3.558  1.00  0.00      A     
ATOM   2165  OH2 TIP4A 542       8.260 -16.726  -3.602  1.00  1.00      A    O
ATOM   2166  H1  TIP4A 542       7.335 -16.974  -3.620  1.00  0.00      A    H
ATOM   2167  H2  TIP4A 542       8.710 -17.504  -3.272  1.00  0.00      A    H
ATOM   2168  OM  TIP4A 542       8.199 -16.856  -3.562  1.00  0.00      A     
ATOM   2169  OH2 TIP4A 543       9.263 -18.978  -2.401  1.00  1.00      A    O
ATOM   2170  H1  TIP4A 543       9.020 -19.806  -2.817  1.00  0.00      A    H
ATOM   2171  H2  TIP4A 543       8.895 -19.036  -1.519  1.00  0.00      A    H
ATOM   2172  OM  TIP4A 543       9.185 -19.091  -2.341  1.00  0.00      A     
ATOM   2173  OH2 TIP4A 544       9.029 -14.539  -2.236  1.00  1.00      A    O
ATOM   2174  H1  TIP4A 544       8.758 -15.334  -2.694  1.00  0.00      A    H
ATOM   2175  H2  TIP4A 544       8.712 -14.658  -1.340  1.00  0.00      A    H
ATOM   2176  OM  TIP4A 544       8.953 -14.656  -2.180  1.00  0.00      A     
ATOM   2177  OH2 TIP4A 545      12.017 -19.192  -2.378  1.00  1.00      A    O
ATOM   2178  H1  TIP4A 545      11.067 -19.266  -2.476  1.00  0.00      A    H
ATOM   2179  H2  TIP4A 545      12.244 -18.385  -2.839  1.00  0.00      A    H
ATOM   2180  OM  TIP4A 545      11.924 -19.098  -2.450  1.00  0.00      A     
ATOM   2181  OH2 TIP4A 546      11.937 -14.644  -2.254  1.00  1.00      A    O
ATOM   2182  H1  TIP4A 546      11.003 -14.544  -2.070  1.00  0.00      A    H
ATOM   2183  H2  TIP4A 546      12.352 -14.657  -1.392  1.00  0.00      A    H
ATOM   2184  OM  TIP4A 546      11.870 -14.633  -2.120  1.00  0.00      A     
ATOM   2185  OH2 TIP4A 547       5.497 -18.866  -7.810  1.00  1.00      A    O
ATOM   2186  H1  TIP4A 547       6.446 -18.989  -7.787  1.00  0.00      A    H
ATOM   2187  H2  TIP4A 547       5.143 -19.651  -7.394  1.00  0.00      A    H
ATOM   2188  OM  TIP4A 547       5.573 -18.982  -7.754  1.00  0.00      A     
ATOM   2189  OH2 TIP4A 548       5.448 -14.298  -7.269  1.00  1.00      A    O
ATOM   2190  H1  TIP4A 548       6.404 -14.348  -7.247  1.00  0.00      A    H
ATOM   2191  H2  TIP4A 548       5.242 -13.466  -6.843  1.00  0.00      A    H
ATOM   2192  OM  TIP4A 548       5.544 -14.197  -7.212  1.00  0.00      A     
ATOM   2193  OH2 TIP4A 549       8.297 -18.552  -7.679  1.00  1.00      A    O
ATOM   2194  H1  TIP4A 549       8.782 -18.407  -8.492  1.00  0.00      A    H
ATOM   2195  H2  TIP4A 549       8.615 -17.871  -7.085  1.00  0.00      A    H
ATOM   2196  OM  TIP4A 549       8.400 -18.446  -7.707  1.00  0.00      A     
ATOM   2197  OH2 TIP4A 550       8.213 -14.417  -7.486  1.00  1.00      A    O
ATOM   2198  H1  TIP4A 550       8.672 -13.739  -6.991  1.00  0.00      A    H
ATOM   2199  H2  TIP4A 550       8.688 -15.223  -7.287  1.00  0.00      A    H
ATOM   2200  OM  TIP4A 550       8.333 -14.433  -7.397  1.00  0.00      A     
ATOM   2201  OH2 TIP4A 551       9.289 -16.604  -6.156  1.00  1.00      A    O
ATOM   2202  H1  TIP4A 551      10.246 -16.591  -6.138  1.00  0.00      A    H
ATOM   2203  H2  TIP4A 551       9.029 -16.357  -5.268  1.00  0.00      A    H
ATOM   2204  OM  TIP4A 551       9.378 -16.571  -6.039  1.00  0.00      A     
ATOM   2205  OH2 TIP4A 552      11.912 -16.651  -6.325  1.00  1.00      A    O
ATOM   2206  H1  TIP4A 552      12.369 -17.307  -6.852  1.00  0.00      A    H
ATOM   2207  H2  TIP4A 552      12.149 -15.815  -6.725  1.00  0.00      A    H
ATOM   2208  OM  TIP4A 552      12.001 -16.628  -6.444  1.00  0.00      A     
ATOM   2209  OH2 TIP4A 553       5.423 -12.375  -3.220  1.00  1.00      A    O
ATOM   2210  H1  TIP4A 553       6.359 -12.573  -3.208  1.00  0.00      A    H
ATOM   2211  H2  TIP4A 553       5.013 -13.126  -2.789  1.00  0.00      A    H
ATOM   2212  OM  TIP4A 553       5.490 -12.497  -3.164  1.00  0.00      A     
ATOM   2213  OH2 TIP4A 554       5.698  -9.871  -7.008  1.00  1.00      A    O
ATOM   2214  H1  TIP4A 554       5.350  -9.864  -7.899  1.00  0.00      A    H
ATOM   2215  H2  TIP4A 554       5.466  -9.014  -6.651  1.00  0.00      A    H
ATOM   2216  OM  TIP4A 554       5.624  -9.760  -7.076  1.00  0.00      A     
ATOM   2217  OH2 TIP4A 555       5.344  -7.884  -2.889  1.00  1.00      A    O
ATOM   2218  H1  TIP4A 555       6.280  -7.688  -2.899  1.00  0.00      A    H
ATOM   2219  H2  TIP4A 555       4.953  -7.166  -2.391  1.00  0.00      A    H
ATOM   2220  OM  TIP4A 555       5.414  -7.767  -2.827  1.00  0.00      A     
ATOM   2221  OH2 TIP4A 556       8.094 -12.340  -3.413  1.00  1.00      A    O
ATOM   2222  H1  TIP4A 556       8.566 -13.093  -3.060  1.00  0.00      A    H
ATOM   2223  H2  TIP4A 556       8.352 -11.610  -2.849  1.00  0.00      A    H
ATOM   2224  OM  TIP4A 556       8.187 -12.342  -3.296  1.00  0.00      A     
ATOM   2225  OH2 TIP4A 557       8.486  -9.841  -7.055  1.00  1.00      A    O
ATOM   2226  H1  TIP4A 557       7.565  -9.591  -6.988  1.00  0.00      A    H
ATOM   2227  H2  TIP4A 557       8.529 -10.710  -6.657  1.00  0.00      A    H
ATOM   2228  OM  TIP4A 557       8.374  -9.920  -6.996  1.00  0.00      A     
ATOM   2229  OH2 TIP4A 558       8.221  -7.864  -3.111  1.00  1.00      A    O
ATOM   2230  H1  TIP4A 558       8.470  -7.193  -2.476  1.00  0.00      A    H
ATOM   2231  H2  TIP4A 558       8.579  -8.677  -2.755  1.00  0.00      A    H
ATOM   2232  OM  TIP4A 558       8.299  -7.882  -2.984  1.00  0.00      A     
ATOM   2233  OH2 TIP4A 559       9.068 -12.118  -5.892  1.00  1.00      A    O
ATOM   2234  H1  TIP4A 559      10.006 -12.269  -6.010  1.00  0.00      A    H
ATOM   2235  H2  TIP4A 559       8.917 -12.269  -4.959  1.00  0.00      A    H
ATOM   2236  OM  TIP4A 559       9.169 -12.157  -5.787  1.00  0.00      A     
ATOM   2237  OH2 TIP4A 560       9.399  -7.712  -5.667  1.00  1.00      A    O
ATOM   2238  H1  TIP4A 560       9.207  -8.521  -6.142  1.00  0.00      A    H
ATOM   2239  H2  TIP4A 560       9.057  -7.863  -4.787  1.00  0.00      A    H
ATOM   2240  OM  TIP4A 560       9.331  -7.835  -5.616  1.00  0.00      A     
ATOM   2241  OH2 TIP4A 561       8.905 -10.156  -1.833  1.00  1.00      A    O
ATOM   2242  H1  TIP4A 561       9.852 -10.071  -1.943  1.00  0.00      A    H
ATOM   2243  H2  TIP4A 561       8.773 -10.152  -0.884  1.00  0.00      A    H
ATOM   2244  OM  TIP4A 561       9.009 -10.144  -1.726  1.00  0.00      A     
ATOM   2245  OH2 TIP4A 562      11.845 -12.160  -6.004  1.00  1.00      A    O
ATOM   2246  H1  TIP4A 562      12.027 -12.270  -5.070  1.00  0.00      A    H
ATOM   2247  H2  TIP4A 562      12.310 -11.359  -6.246  1.00  0.00      A    H
ATOM   2248  OM  TIP4A 562      11.928 -12.071  -5.915  1.00  0.00      A     
ATOM   2249  OH2 TIP4A 563      12.069  -7.581  -5.691  1.00  1.00      A    O
ATOM   2250  H1  TIP4A 563      11.123  -7.628  -5.826  1.00  0.00      A    H
ATOM   2251  H2  TIP4A 563      12.426  -8.263  -6.261  1.00  0.00      A    H
ATOM   2252  OM  TIP4A 563      11.994  -7.675  -5.782  1.00  0.00      A     
ATOM   2253  OH2 TIP4A 564      11.788 -10.413  -2.087  1.00  1.00      A    O
ATOM   2254  H1  TIP4A 564      12.201 -11.199  -2.446  1.00  0.00      A    H
ATOM   2255  H2  TIP4A 564      12.095  -9.703  -2.650  1.00  0.00      A    H
ATOM   2256  OM  TIP4A 564      11.880 -10.423  -2.205  1.00  0.00      A     
ATOM   2257  OH2 TIP4A 565       5.550  -3.491  -2.799  1.00  1.00      A    O
ATOM   2258  H1  TIP4A 565       5.008  -3.586  -3.582  1.00  0.00      A    H
ATOM   2259  H2  TIP4A 565       5.153  -2.764  -2.319  1.00  0.00      A    H
ATOM   2260  OM  TIP4A 565       5.430  -3.410  -2.838  1.00  0.00      A     
ATOM   2261  OH2 TIP4A 566       8.217  -3.257  -2.855  1.00  1.00      A    O
ATOM   2262  H1  TIP4A 566       7.262  -3.282  -2.798  1.00  0.00      A    H
ATOM   2263  H2  TIP4A 566       8.510  -3.985  -2.306  1.00  0.00      A    H
ATOM   2264  OM  TIP4A 566       8.133  -3.353  -2.777  1.00  0.00      A     
ATOM   2265  OH2 TIP4A 567       9.172  -5.686  -1.520  1.00  1.00      A    O
ATOM   2266  H1  TIP4A 567      10.126  -5.623  -1.551  1.00  0.00      A    H
ATOM   2267  H2  TIP4A 567       8.983  -6.038  -0.650  1.00  0.00      A    H
ATOM   2268  OM  TIP4A 567       9.270  -5.722  -1.412  1.00  0.00      A     
ATOM   2269  OH2 TIP4A 568       9.308  -1.195  -1.256  1.00  1.00      A    O
ATOM   2270  H1  TIP4A 568       8.898  -1.871  -1.797  1.00  0.00      A    H
ATOM   2271  H2  TIP4A 568       9.014  -1.389  -0.366  1.00  0.00      A    H
ATOM   2272  OM  TIP4A 568       9.218  -1.307  -1.212  1.00  0.00      A     
ATOM   2273  OH2 TIP4A 569      11.980  -5.681  -1.441  1.00  1.00      A    O
ATOM   2274  H1  TIP4A 569      12.337  -6.289  -2.089  1.00  0.00      A    H
ATOM   2275  H2  TIP4A 569      12.265  -4.818  -1.738  1.00  0.00      A    H
ATOM   2276  OM  TIP4A 569      12.062  -5.649  -1.562  1.00  0.00      A     
ATOM   2277  OH2 TIP4A 570      11.955  -1.042  -1.266  1.00  1.00      A    O
ATOM   2278  H1  TIP4A 570      11.004  -0.966  -1.350  1.00  0.00      A    H
ATOM   2279  H2  TIP4A 570      12.108  -1.122  -0.325  1.00  0.00      A    H
ATOM   2280  OM  TIP4A 570      11.853  -1.043  -1.156  1.00  0.00      A     
ATOM   2281  OH2 TIP4A 571       5.489  -5.392  -6.973  1.00  1.00      A    O
ATOM   2282  H1  TIP4A 571       6.424  -5.352  -6.774  1.00  0.00      A    H
ATOM   2283  H2  TIP4A 571       5.187  -6.193  -6.544  1.00  0.00      A    H
ATOM   2284  OM  TIP4A 571       5.570  -5.489  -6.892  1.00  0.00      A     
ATOM   2285  OH2 TIP4A 572       5.409  -0.754  -6.778  1.00  1.00      A    O
ATOM   2286  H1  TIP4A 572       6.362  -0.684  -6.721  1.00  0.00      A    H
ATOM   2287  H2  TIP4A 572       5.086   0.074  -6.421  1.00  0.00      A    H
ATOM   2288  OM  TIP4A 572       5.489  -0.639  -6.726  1.00  0.00      A     
ATOM   2289  OH2 TIP4A 573       8.065  -5.263  -6.503  1.00  1.00      A    O
ATOM   2290  H1  TIP4A 573       8.573  -5.945  -6.061  1.00  0.00      A    H
ATOM   2291  H2  TIP4A 573       8.248  -4.466  -6.005  1.00  0.00      A    H
ATOM   2292  OM  TIP4A 573       8.153  -5.248  -6.382  1.00  0.00      A     
ATOM   2293  OH2 TIP4A 574       8.356  -0.514  -6.470  1.00  1.00      A    O
ATOM   2294  H1  TIP4A 574       8.982   0.041  -6.005  1.00  0.00      A    H
ATOM   2295  H2  TIP4A 574       8.492  -1.388  -6.103  1.00  0.00      A    H
ATOM   2296  OM  TIP4A 574       8.454  -0.555  -6.363  1.00  0.00      A     
ATOM   2297  OH2 TIP4A 575       9.018  -2.983  -5.320  1.00  1.00      A    O
ATOM   2298  H1  TIP4A 575       9.953  -3.005  -5.113  1.00  0.00      A    H
ATOM   2299  H2  TIP4A 575       8.582  -3.036  -4.470  1.00  0.00      A    H
ATOM   2300  OM  TIP4A 575       9.082  -2.993  -5.184  1.00  0.00      A     
ATOM   2301  OH2 TIP4A 576      11.814  -3.118  -5.326  1.00  1.00      A    O
ATOM   2302  H1  TIP4A 576      12.133  -3.798  -5.920  1.00  0.00      A    H
ATOM   2303  H2  TIP4A 576      12.046  -2.296  -5.757  1.00  0.00      A    H
ATOM   2304  OM  TIP4A 576      11.885  -3.100  -5.457  1.00  0.00      A     
ATOM   2305  OH2 TIP4A 577       5.415   1.113  -2.463  1.00  1.00      A    O
ATOM   2306  H1  TIP4A 577       6.366   1.024  -2.514  1.00  0.00      A    H
ATOM   2307  H2  TIP4A 577       5.123   0.316  -2.021  1.00  0.00      A    H
ATOM   2308  OM  TIP4A 577       5.499   1.000  -2.412  1.00  0.00      A     
ATOM   2309  OH2 TIP4A 578       5.371   3.549  -6.246  1.00  1.00      A    O
ATOM   2310  H1  TIP4A 578       6.323   3.646  -6.277  1.00  0.00      A    H
ATOM   2311  H2  TIP4A 578       5.059   4.367  -5.859  1.00  0.00      A    H
ATOM   2312  OM  TIP4A 578       5.453   3.666  -6.200  1.00  0.00      A     
ATOM   2313  OH2 TIP4A 579       5.425   5.746  -2.125  1.00  1.00      A    O
ATOM   2314  H1  TIP4A 579       6.369   5.871  -2.222  1.00  0.00      A    H
ATOM   2315  H2  TIP4A 579       5.113   6.567  -1.743  1.00  0.00      A    H
ATOM   2316  OM  TIP4A 579       5.506   5.867  -2.088  1.00  0.00      A     
ATOM   2317  OH2 TIP4A 580       8.037   0.861  -2.433  1.00  1.00      A    O
ATOM   2318  H1  TIP4A 580       8.567   0.176  -2.025  1.00  0.00      A    H
ATOM   2319  H2  TIP4A 580       8.364   1.677  -2.054  1.00  0.00      A    H
ATOM   2320  OM  TIP4A 580       8.147   0.878  -2.333  1.00  0.00      A     
ATOM   2321  OH2 TIP4A 581       8.127   3.622  -6.078  1.00  1.00      A    O
ATOM   2322  H1  TIP4A 581       8.720   3.473  -6.814  1.00  0.00      A    H
ATOM   2323  H2  TIP4A 581       8.302   2.897  -5.478  1.00  0.00      A    H
ATOM   2324  OM  TIP4A 581       8.225   3.510  -6.095  1.00  0.00      A     
ATOM   2325  OH2 TIP4A 582       8.069   5.720  -2.467  1.00  1.00      A    O
ATOM   2326  H1  TIP4A 582       8.266   6.347  -1.771  1.00  0.00      A    H
ATOM   2327  H2  TIP4A 582       8.314   4.870  -2.099  1.00  0.00      A    H
ATOM   2328  OM  TIP4A 582       8.126   5.691  -2.330  1.00  0.00      A     
ATOM   2329  OH2 TIP4A 583       9.149   1.518  -4.914  1.00  1.00      A    O
ATOM   2330  H1  TIP4A 583      10.103   1.522  -4.829  1.00  0.00      A    H
ATOM   2331  H2  TIP4A 583       8.835   1.192  -4.070  1.00  0.00      A    H
ATOM   2332  OM  TIP4A 583       9.231   1.476  -4.795  1.00  0.00      A     
ATOM   2333  OH2 TIP4A 584       9.422   5.869  -4.937  1.00  1.00      A    O
ATOM   2334  H1  TIP4A 584       9.034   5.074  -5.303  1.00  0.00      A    H
ATOM   2335  H2  TIP4A 584       8.814   6.139  -4.248  1.00  0.00      A    H
ATOM   2336  OM  TIP4A 584       9.295   5.802  -4.895  1.00  0.00      A     
ATOM   2337  OH2 TIP4A 585       9.053   3.389  -1.069  1.00  1.00      A    O
ATOM   2338  H1  TIP4A 585      10.010   3.409  -1.051  1.00  0.00      A    H
ATOM   2339  H2  TIP4A 585       8.792   3.569  -0.165  1.00  0.00      A    H
ATOM   2340  OM  TIP4A 585       9.142   3.414  -0.951  1.00  0.00      A     
ATOM   2341  OH2 TIP4A 586      11.922   1.489  -5.115  1.00  1.00      A    O
ATOM   2342  H1  TIP4A 586      12.136   1.600  -4.189  1.00  0.00      A    H
ATOM   2343  H2  TIP4A 586      12.194   2.312  -5.523  1.00  0.00      A    H
ATOM   2344  OM  TIP4A 586      11.985   1.608  -5.049  1.00  0.00      A     
ATOM   2345  OH2 TIP4A 587      12.047   5.901  -4.892  1.00  1.00      A    O
ATOM   2346  H1  TIP4A 587      11.107   5.724  -4.934  1.00  0.00      A    H
ATOM   2347  H2  TIP4A 587      12.256   5.871  -3.959  1.00  0.00      A    H
ATOM   2348  OM  TIP4A 587      11.953   5.875  -4.778  1.00  0.00      A     
ATOM   2349  OH2 TIP4A 588      11.882   3.573  -0.861  1.00  1.00      A    O
ATOM   2350  H1  TIP4A 588      12.108   2.821  -1.409  1.00  0.00      A    H
ATOM   2351  H2  TIP4A 588      11.911   4.321  -1.457  1.00  0.00      A    H
ATOM   2352  OM  TIP4A 588      11.915   3.572  -1.008  1.00  0.00      A     
ATOM   2353  OH2 TIP4A 589      16.386 -55.090  -4.703  1.00  1.00      A    O
ATOM   2354  H1  TIP4A 589      15.963 -55.896  -4.995  1.00  0.00      A    H
ATOM   2355  H2  TIP4A 589      16.081 -54.970  -3.804  1.00  0.00      A    H
ATOM   2356  OM  TIP4A 589      16.293 -55.177  -4.625  1.00  0.00      A     
ATOM   2357  OH2 TIP4A 590      19.330 -55.232  -4.863  1.00  1.00      A    O
ATOM   2358  H1  TIP4A 590      18.390 -55.249  -4.683  1.00  0.00      A    H
ATOM   2359  H2  TIP4A 590      19.459 -55.910  -5.527  1.00  0.00      A    H
ATOM   2360  OM  TIP4A 590      19.226 -55.321  -4.925  1.00  0.00      A     
ATOM   2361  OH2 TIP4A 591      12.965 -54.902 -10.067  1.00  1.00      A    O
ATOM   2362  H1  TIP4A 591      13.918 -54.857  -9.991  1.00  0.00      A    H
ATOM   2363  H2  TIP4A 591      12.655 -54.089  -9.667  1.00  0.00      A    H
ATOM   2364  OM  TIP4A 591      13.048 -54.792 -10.005  1.00  0.00      A     
ATOM   2365  OH2 TIP4A 592      15.728 -54.724 -10.063  1.00  1.00      A    O
ATOM   2366  H1  TIP4A 592      15.864 -54.020  -9.429  1.00  0.00      A    H
ATOM   2367  H2  TIP4A 592      16.324 -54.517 -10.782  1.00  0.00      A    H
ATOM   2368  OM  TIP4A 592      15.822 -54.607 -10.074  1.00  0.00      A     
ATOM   2369  OH2 TIP4A 593      12.865 -52.909  -6.198  1.00  1.00      A    O
ATOM   2370  H1  TIP4A 593      13.817 -53.003  -6.145  1.00  0.00      A    H
ATOM   2371  H2  TIP4A 593      12.523 -53.689  -5.762  1.00  0.00      A    H
ATOM   2372  OM  TIP4A 593      12.943 -53.021  -6.135  1.00  0.00      A     
ATOM   2373  OH2 TIP4A 594      12.728 -50.295 -10.011  1.00  1.00      A    O
ATOM   2374  H1  TIP4A 594      12.366 -50.461 -10.881  1.00  0.00      A    H
ATOM   2375  H2  TIP4A 594      12.346 -49.459  -9.747  1.00  0.00      A    H
ATOM   2376  OM  TIP4A 594      12.633 -50.210 -10.089  1.00  0.00      A     
ATOM   2377  OH2 TIP4A 595      12.834 -48.441  -5.691  1.00  1.00      A    O
ATOM   2378  H1  TIP4A 595      13.788 -48.379  -5.638  1.00  0.00      A    H
ATOM   2379  H2  TIP4A 595      12.517 -47.739  -5.123  1.00  0.00      A    H
ATOM   2380  OM  TIP4A 595      12.916 -48.343  -5.611  1.00  0.00      A     
ATOM   2381  OH2 TIP4A 596      15.578 -52.874  -5.975  1.00  1.00      A    O
ATOM   2382  H1  TIP4A 596      16.080 -53.610  -5.628  1.00  0.00      A    H
ATOM   2383  H2  TIP4A 596      15.836 -52.129  -5.432  1.00  0.00      A    H
ATOM   2384  OM  TIP4A 596      15.675 -52.872  -5.862  1.00  0.00      A     
ATOM   2385  OH2 TIP4A 597      15.644 -50.154 -10.026  1.00  1.00      A    O
ATOM   2386  H1  TIP4A 597      14.688 -50.099  -9.998  1.00  0.00      A    H
ATOM   2387  H2  TIP4A 597      15.851 -50.960  -9.556  1.00  0.00      A    H
ATOM   2388  OM  TIP4A 597      15.548 -50.249  -9.963  1.00  0.00      A     
ATOM   2389  OH2 TIP4A 598      15.797 -48.234  -5.870  1.00  1.00      A    O
ATOM   2390  H1  TIP4A 598      15.865 -47.588  -5.166  1.00  0.00      A    H
ATOM   2391  H2  TIP4A 598      16.010 -49.068  -5.452  1.00  0.00      A    H
ATOM   2392  OM  TIP4A 598      15.833 -48.257  -5.726  1.00  0.00      A     
ATOM   2393  OH2 TIP4A 599      16.624 -52.569  -8.602  1.00  1.00      A    O
ATOM   2394  H1  TIP4A 599      17.564 -52.703  -8.726  1.00  0.00      A    H
ATOM   2395  H2  TIP4A 599      16.451 -52.895  -7.718  1.00  0.00      A    H
ATOM   2396  OM  TIP4A 599      16.722 -52.628  -8.505  1.00  0.00      A     
ATOM   2397  OH2 TIP4A 600      16.603 -48.125  -8.575  1.00  1.00      A    O
ATOM   2398  H1  TIP4A 600      16.260 -48.795  -9.165  1.00  0.00      A    H
ATOM   2399  H2  TIP4A 600      16.213 -48.330  -7.726  1.00  0.00      A    H
ATOM   2400  OM  TIP4A 600      16.509 -48.237  -8.542  1.00  0.00      A     
ATOM   2401  OH2 TIP4A 601      16.432 -50.629  -4.754  1.00  1.00      A    O
ATOM   2402  H1  TIP4A 601      17.360 -50.671  -4.985  1.00  0.00      A    H
ATOM   2403  H2  TIP4A 601      16.425 -50.552  -3.800  1.00  0.00      A    H
ATOM   2404  OM  TIP4A 601      16.550 -50.625  -4.661  1.00  0.00      A     
ATOM   2405  OH2 TIP4A 602      19.449 -52.612  -8.560  1.00  1.00      A    O
ATOM   2406  H1  TIP4A 602      19.708 -52.591  -7.638  1.00  0.00      A    H
ATOM   2407  H2  TIP4A 602      19.742 -51.770  -8.910  1.00  0.00      A    H
ATOM   2408  OM  TIP4A 602      19.520 -52.502  -8.486  1.00  0.00      A     
ATOM   2409  OH2 TIP4A 603      19.423 -47.935  -8.362  1.00  1.00      A    O
ATOM   2410  H1  TIP4A 603      18.482 -48.103  -8.312  1.00  0.00      A    H
ATOM   2411  H2  TIP4A 603      19.792 -48.742  -8.721  1.00  0.00      A    H
ATOM   2412  OM  TIP4A 603      19.349 -48.060  -8.402  1.00  0.00      A     
ATOM   2413  OH2 TIP4A 604      19.188 -50.824  -4.963  1.00  1.00      A    O
ATOM   2414  H1  TIP4A 604      19.598 -51.473  -5.536  1.00  0.00      A    H
ATOM   2415  H2  TIP4A 604      19.717 -50.033  -5.079  1.00  0.00      A    H
ATOM   2416  OM  TIP4A 604      19.308 -50.806  -5.051  1.00  0.00      A     
ATOM   2417  OH2 TIP4A 605      13.059 -43.987  -5.176  1.00  1.00      A    O
ATOM   2418  H1  TIP4A 605      12.865 -43.966  -6.113  1.00  0.00      A    H
ATOM   2419  H2  TIP4A 605      13.981 -43.737  -5.116  1.00  0.00      A    H
ATOM   2420  OM  TIP4A 605      13.152 -43.953  -5.288  1.00  0.00      A     
ATOM   2421  OH2 TIP4A 606      15.678 -43.657  -5.399  1.00  1.00      A    O
ATOM   2422  H1  TIP4A 606      15.994 -43.563  -6.298  1.00  0.00      A    H
ATOM   2423  H2  TIP4A 606      15.915 -44.552  -5.154  1.00  0.00      A    H
ATOM   2424  OM  TIP4A 606      15.749 -43.759  -5.483  1.00  0.00      A     
ATOM   2425  OH2 TIP4A 607      16.373 -45.961  -4.428  1.00  1.00      A    O
ATOM   2426  H1  TIP4A 607      17.324 -46.050  -4.378  1.00  0.00      A    H
ATOM   2427  H2  TIP4A 607      16.085 -45.943  -3.515  1.00  0.00      A    H
ATOM   2428  OM  TIP4A 607      16.458 -45.970  -4.304  1.00  0.00      A     
ATOM   2429  OH2 TIP4A 608      16.374 -41.267  -3.992  1.00  1.00      A    O
ATOM   2430  H1  TIP4A 608      15.961 -41.999  -4.448  1.00  0.00      A    H
ATOM   2431  H2  TIP4A 608      16.241 -41.455  -3.063  1.00  0.00      A    H
ATOM   2432  OM  TIP4A 608      16.304 -41.384  -3.932  1.00  0.00      A     
ATOM   2433  OH2 TIP4A 609      19.319 -46.003  -4.262  1.00  1.00      A    O
ATOM   2434  H1  TIP4A 609      19.795 -45.219  -4.539  1.00  0.00      A    H
ATOM   2435  H2  TIP4A 609      19.624 -46.690  -4.856  1.00  0.00      A    H
ATOM   2436  OM  TIP4A 609      19.419 -45.991  -4.374  1.00  0.00      A     
ATOM   2437  OH2 TIP4A 610      19.368 -41.720  -3.917  1.00  1.00      A    O
ATOM   2438  H1  TIP4A 610      18.498 -41.322  -3.878  1.00  0.00      A    H
ATOM   2439  H2  TIP4A 610      19.456 -42.185  -3.085  1.00  0.00      A    H
ATOM   2440  OM  TIP4A 610      19.268 -41.729  -3.806  1.00  0.00      A     
ATOM   2441  OH2 TIP4A 611      12.638 -45.730  -9.435  1.00  1.00      A    O
ATOM   2442  H1  TIP4A 611      13.594 -45.754  -9.483  1.00  0.00      A    H
ATOM   2443  H2  TIP4A 611      12.389 -46.617  -9.173  1.00  0.00      A    H
ATOM   2444  OM  TIP4A 611      12.729 -45.847  -9.407  1.00  0.00      A     
ATOM   2445  OH2 TIP4A 612      13.085 -41.601  -9.254  1.00  1.00      A    O
ATOM   2446  H1  TIP4A 612      14.029 -41.690  -9.129  1.00  0.00      A    H
ATOM   2447  H2  TIP4A 612      12.831 -40.886  -8.671  1.00  0.00      A    H
ATOM   2448  OM  TIP4A 612      13.173 -41.521  -9.164  1.00  0.00      A     
ATOM   2449  OH2 TIP4A 613      15.316 -45.969  -9.390  1.00  1.00      A    O
ATOM   2450  H1  TIP4A 613      15.655 -46.758  -8.968  1.00  0.00      A    H
ATOM   2451  H2  TIP4A 613      15.610 -45.251  -8.830  1.00  0.00      A    H
ATOM   2452  OM  TIP4A 613      15.397 -45.978  -9.264  1.00  0.00      A     
ATOM   2453  OH2 TIP4A 614      15.638 -41.376  -9.003  1.00  1.00      A    O
ATOM   2454  H1  TIP4A 614      16.061 -40.566  -8.718  1.00  0.00      A    H
ATOM   2455  H2  TIP4A 614      16.116 -41.632  -9.791  1.00  0.00      A    H
ATOM   2456  OM  TIP4A 614      15.753 -41.305  -9.067  1.00  0.00      A     
ATOM   2457  OH2 TIP4A 615      16.473 -43.847  -7.959  1.00  1.00      A    O
ATOM   2458  H1  TIP4A 615      17.426 -43.888  -8.043  1.00  0.00      A    H
ATOM   2459  H2  TIP4A 615      16.227 -43.045  -8.421  1.00  0.00      A    H
ATOM   2460  OM  TIP4A 615      16.564 -43.749  -8.029  1.00  0.00      A     
ATOM   2461  OH2 TIP4A 616      19.192 -43.818  -8.050  1.00  1.00      A    O
ATOM   2462  H1  TIP4A 616      19.552 -44.504  -8.612  1.00  0.00      A    H
ATOM   2463  H2  TIP4A 616      19.437 -43.001  -8.483  1.00  0.00      A    H
ATOM   2464  OM  TIP4A 616      19.270 -43.801  -8.177  1.00  0.00      A     
ATOM   2465  OH2 TIP4A 617      12.765 -39.326  -5.071  1.00  1.00      A    O
ATOM   2466  H1  TIP4A 617      13.712 -39.364  -5.205  1.00  0.00      A    H
ATOM   2467  H2  TIP4A 617      12.524 -40.212  -4.805  1.00  0.00      A    H
ATOM   2468  OM  TIP4A 617      12.856 -39.444  -5.054  1.00  0.00      A     
ATOM   2469  OH2 TIP4A 618      12.888 -37.151  -8.728  1.00  1.00      A    O
ATOM   2470  H1  TIP4A 618      12.588 -36.968  -9.618  1.00  0.00      A    H
ATOM   2471  H2  TIP4A 618      12.822 -36.310  -8.276  1.00  0.00      A    H
ATOM   2472  OM  TIP4A 618      12.841 -37.020  -8.784  1.00  0.00      A     
ATOM   2473  OH2 TIP4A 619      12.758 -34.995  -5.207  1.00  1.00      A    O
ATOM   2474  H1  TIP4A 619      13.713 -34.939  -5.169  1.00  0.00      A    H
ATOM   2475  H2  TIP4A 619      12.453 -34.195  -4.779  1.00  0.00      A    H
ATOM   2476  OM  TIP4A 619      12.841 -34.885  -5.147  1.00  0.00      A     
ATOM   2477  OH2 TIP4A 620      15.656 -39.269  -5.409  1.00  1.00      A    O
ATOM   2478  H1  TIP4A 620      16.076 -39.905  -4.831  1.00  0.00      A    H
ATOM   2479  H2  TIP4A 620      15.701 -38.442  -4.928  1.00  0.00      A    H
ATOM   2480  OM  TIP4A 620      15.716 -39.244  -5.273  1.00  0.00      A     
ATOM   2481  OH2 TIP4A 621      15.493 -36.651  -8.517  1.00  1.00      A    O
ATOM   2482  H1  TIP4A 621      14.548 -36.749  -8.630  1.00  0.00      A    H
ATOM   2483  H2  TIP4A 621      15.796 -37.524  -8.268  1.00  0.00      A    H
ATOM   2484  OM  TIP4A 621      15.411 -36.775  -8.499  1.00  0.00      A     
ATOM   2485  OH2 TIP4A 622      15.390 -35.012  -4.760  1.00  1.00      A    O
ATOM   2486  H1  TIP4A 622      15.648 -34.199  -4.325  1.00  0.00      A    H
ATOM   2487  H2  TIP4A 622      15.838 -35.699  -4.266  1.00  0.00      A    H
ATOM   2488  OM  TIP4A 622      15.481 -34.996  -4.641  1.00  0.00      A     
ATOM   2489  OH2 TIP4A 623      16.514 -39.014  -7.892  1.00  1.00      A    O
ATOM   2490  H1  TIP4A 623      17.468 -39.076  -7.855  1.00  0.00      A    H
ATOM   2491  H2  TIP4A 623      16.230 -39.133  -6.986  1.00  0.00      A    H
ATOM   2492  OM  TIP4A 623      16.600 -39.037  -7.771  1.00  0.00      A     
ATOM   2493  OH2 TIP4A 624      16.522 -34.481  -7.309  1.00  1.00      A    O
ATOM   2494  H1  TIP4A 624      16.173 -35.191  -7.847  1.00  0.00      A    H
ATOM   2495  H2  TIP4A 624      16.174 -34.650  -6.433  1.00  0.00      A    H
ATOM   2496  OM  TIP4A 624      16.433 -34.593  -7.266  1.00  0.00      A     
ATOM   2497  OH2 TIP4A 625      16.626 -37.321  -3.767  1.00  1.00      A    O
ATOM   2498  H1  TIP4A 625      17.580 -37.272  -3.822  1.00  0.00      A    H
ATOM   2499  H2  TIP4A 625      16.451 -37.593  -2.867  1.00  0.00      A    H
ATOM   2500  OM  TIP4A 625      16.726 -37.350  -3.659  1.00  0.00      A     
ATOM   2501  OH2 TIP4A 626      19.322 -39.393  -7.881  1.00  1.00      A    O
ATOM   2502  H1  TIP4A 626      19.500 -39.467  -6.944  1.00  0.00      A    H
ATOM   2503  H2  TIP4A 626      19.712 -38.556  -8.134  1.00  0.00      A    H
ATOM   2504  OM  TIP4A 626      19.395 -39.296  -7.793  1.00  0.00      A     
ATOM   2505  OH2 TIP4A 627      19.144 -34.529  -7.581  1.00  1.00      A    O
ATOM   2506  H1  TIP4A 627      18.191 -34.577  -7.505  1.00  0.00      A    H
ATOM   2507  H2  TIP4A 627      19.462 -34.644  -6.686  1.00  0.00      A    H
ATOM   2508  OM  TIP4A 627      19.062 -34.551  -7.457  1.00  0.00      A     
ATOM   2509  OH2 TIP4A 628      19.531 -37.043  -3.834  1.00  1.00      A    O
ATOM   2510  H1  TIP4A 628      19.924 -37.522  -4.564  1.00  0.00      A    H
ATOM   2511  H2  TIP4A 628      19.846 -36.145  -3.941  1.00  0.00      A    H
ATOM   2512  OM  TIP4A 628      19.622 -36.990  -3.941  1.00  0.00      A     
ATOM   2513  OH2 TIP4A 629      12.831 -30.286  -4.409  1.00  1.00      A    O
ATOM   2514  H1  TIP4A 629      12.486 -30.008  -5.257  1.00  0.00      A    H
ATOM   2515  H2  TIP4A 629      12.651 -29.549  -3.824  1.00  0.00      A    H
ATOM   2516  OM  TIP4A 629      12.764 -30.156  -4.442  1.00  0.00      A     
ATOM   2517  OH2 TIP4A 630      15.724 -30.304  -4.681  1.00  1.00      A    O
ATOM   2518  H1  TIP4A 630      14.768 -30.329  -4.737  1.00  0.00      A    H
ATOM   2519  H2  TIP4A 630      15.970 -31.183  -4.393  1.00  0.00      A    H
ATOM   2520  OM  TIP4A 630      15.633 -30.419  -4.651  1.00  0.00      A     
ATOM   2521  OH2 TIP4A 631      16.625 -32.582  -3.337  1.00  1.00      A    O
ATOM   2522  H1  TIP4A 631      17.574 -32.690  -3.275  1.00  0.00      A    H
ATOM   2523  H2  TIP4A 631      16.343 -32.412  -2.438  1.00  0.00      A    H
ATOM   2524  OM  TIP4A 631      16.710 -32.574  -3.214  1.00  0.00      A     
ATOM   2525  OH2 TIP4A 632      16.575 -28.345  -3.055  1.00  1.00      A    O
ATOM   2526  H1  TIP4A 632      16.317 -29.132  -3.536  1.00  0.00      A    H
ATOM   2527  H2  TIP4A 632      16.109 -28.410  -2.221  1.00  0.00      A    H
ATOM   2528  OM  TIP4A 632      16.483 -28.454  -3.010  1.00  0.00      A     
ATOM   2529  OH2 TIP4A 633      19.273 -32.439  -3.447  1.00  1.00      A    O
ATOM   2530  H1  TIP4A 633      19.870 -32.544  -2.707  1.00  0.00      A    H
ATOM   2531  H2  TIP4A 633      19.589 -31.658  -3.901  1.00  0.00      A    H
ATOM   2532  OM  TIP4A 633      19.390 -32.353  -3.411  1.00  0.00      A     
ATOM   2533  OH2 TIP4A 634      19.341 -28.224  -2.964  1.00  1.00      A    O
ATOM   2534  H1  TIP4A 634      18.399 -28.363  -2.869  1.00  0.00      A    H
ATOM   2535  H2  TIP4A 634      19.670 -28.183  -2.065  1.00  0.00      A    H
ATOM   2536  OM  TIP4A 634      19.263 -28.236  -2.836  1.00  0.00      A     
ATOM   2537  OH2 TIP4A 635      12.779 -32.291  -8.577  1.00  1.00      A    O
ATOM   2538  H1  TIP4A 635      13.698 -32.376  -8.832  1.00  0.00      A    H
ATOM   2539  H2  TIP4A 635      12.502 -33.185  -8.375  1.00  0.00      A    H
ATOM   2540  OM  TIP4A 635      12.861 -32.416  -8.583  1.00  0.00      A     
ATOM   2541  OH2 TIP4A 636      12.729 -28.063  -8.174  1.00  1.00      A    O
ATOM   2542  H1  TIP4A 636      13.570 -27.763  -8.519  1.00  0.00      A    H
ATOM   2543  H2  TIP4A 636      12.346 -27.287  -7.766  1.00  0.00      A    H
ATOM   2544  OM  TIP4A 636      12.788 -27.925  -8.166  1.00  0.00      A     
ATOM   2545  OH2 TIP4A 637      15.439 -32.325  -8.598  1.00  1.00      A    O
ATOM   2546  H1  TIP4A 637      15.861 -32.985  -8.046  1.00  0.00      A    H
ATOM   2547  H2  TIP4A 637      15.544 -31.506  -8.114  1.00  0.00      A    H
ATOM   2548  OM  TIP4A 637      15.507 -32.305  -8.465  1.00  0.00      A     
ATOM   2549  OH2 TIP4A 638      15.516 -27.857  -8.334  1.00  1.00      A    O
ATOM   2550  H1  TIP4A 638      16.001 -27.199  -7.835  1.00  0.00      A    H
ATOM   2551  H2  TIP4A 638      15.793 -28.693  -7.959  1.00  0.00      A    H
ATOM   2552  OM  TIP4A 638      15.614 -27.880  -8.223  1.00  0.00      A     
ATOM   2553  OH2 TIP4A 639      16.571 -30.025  -7.385  1.00  1.00      A    O
ATOM   2554  H1  TIP4A 639      17.504 -30.172  -7.226  1.00  0.00      A    H
ATOM   2555  H2  TIP4A 639      16.152 -30.224  -6.547  1.00  0.00      A    H
ATOM   2556  OM  TIP4A 639      16.637 -30.069  -7.258  1.00  0.00      A     
ATOM   2557  OH2 TIP4A 640      19.202 -30.186  -7.074  1.00  1.00      A    O
ATOM   2558  H1  TIP4A 640      19.712 -30.779  -7.626  1.00  0.00      A    H
ATOM   2559  H2  TIP4A 640      19.384 -29.314  -7.426  1.00  0.00      A    H
ATOM   2560  OM  TIP4A 640      19.290 -30.151  -7.190  1.00  0.00      A     
ATOM   2561  OH2 TIP4A 641      12.680 -25.893  -4.229  1.00  1.00      A    O
ATOM   2562  H1  TIP4A 641      13.627 -26.028  -4.244  1.00  0.00      A    H
ATOM   2563  H2  TIP4A 641      12.444 -25.741  -5.144  1.00  0.00      A    H
ATOM   2564  OM  TIP4A 641      12.771 -25.891  -4.348  1.00  0.00      A     
ATOM   2565  OH2 TIP4A 642      12.851 -23.597  -8.037  1.00  1.00      A    O
ATOM   2566  H1  TIP4A 642      13.006 -23.450  -8.969  1.00  0.00      A    H
ATOM   2567  H2  TIP4A 642      12.387 -22.813  -7.744  1.00  0.00      A    H
ATOM   2568  OM  TIP4A 642      12.811 -23.478  -8.118  1.00  0.00      A     
ATOM   2569  OH2 TIP4A 643      12.847 -21.209  -4.109  1.00  1.00      A    O
ATOM   2570  H1  TIP4A 643      13.789 -21.174  -4.270  1.00  0.00      A    H
ATOM   2571  H2  TIP4A 643      12.644 -20.370  -3.694  1.00  0.00      A    H
ATOM   2572  OM  TIP4A 643      12.941 -21.097  -4.077  1.00  0.00      A     
ATOM   2573  OH2 TIP4A 644      15.532 -26.058  -4.138  1.00  1.00      A    O
ATOM   2574  H1  TIP4A 644      15.755 -26.902  -3.747  1.00  0.00      A    H
ATOM   2575  H2  TIP4A 644      15.865 -25.410  -3.516  1.00  0.00      A    H
ATOM   2576  OM  TIP4A 644      15.603 -26.083  -4.008  1.00  0.00      A     
ATOM   2577  OH2 TIP4A 645      15.748 -23.478  -8.103  1.00  1.00      A    O
ATOM   2578  H1  TIP4A 645      14.792 -23.461  -8.127  1.00  0.00      A    H
ATOM   2579  H2  TIP4A 645      15.964 -24.312  -7.687  1.00  0.00      A    H
ATOM   2580  OM  TIP4A 645      15.653 -23.582  -8.053  1.00  0.00      A     
ATOM   2581  OH2 TIP4A 646      15.404 -21.295  -3.993  1.00  1.00      A    O
ATOM   2582  H1  TIP4A 646      15.823 -20.492  -3.682  1.00  0.00      A    H
ATOM   2583  H2  TIP4A 646      15.715 -21.975  -3.396  1.00  0.00      A    H
ATOM   2584  OM  TIP4A 646      15.497 -21.279  -3.876  1.00  0.00      A     
ATOM   2585  OH2 TIP4A 647      16.577 -25.908  -6.826  1.00  1.00      A    O
ATOM   2586  H1  TIP4A 647      17.524 -25.878  -6.686  1.00  0.00      A    H
ATOM   2587  H2  TIP4A 647      16.213 -26.101  -5.961  1.00  0.00      A    H
ATOM   2588  OM  TIP4A 647      16.652 -25.930  -6.697  1.00  0.00      A     
ATOM   2589  OH2 TIP4A 648      16.554 -21.239  -6.585  1.00  1.00      A    O
ATOM   2590  H1  TIP4A 648      16.292 -22.002  -7.101  1.00  0.00      A    H
ATOM   2591  H2  TIP4A 648      16.021 -21.292  -5.791  1.00  0.00      A    H
ATOM   2592  OM  TIP4A 648      16.452 -21.344  -6.549  1.00  0.00      A     
ATOM   2593  OH2 TIP4A 649      16.388 -23.396  -2.701  1.00  1.00      A    O
ATOM   2594  H1  TIP4A 649      17.305 -23.566  -2.918  1.00  0.00      A    H
ATOM   2595  H2  TIP4A 649      16.303 -23.666  -1.787  1.00  0.00      A    H
ATOM   2596  OM  TIP4A 649      16.495 -23.453  -2.612  1.00  0.00      A     
ATOM   2597  OH2 TIP4A 650      19.209 -25.944  -6.704  1.00  1.00      A    O
ATOM   2598  H1  TIP4A 650      19.544 -25.661  -5.853  1.00  0.00      A    H
ATOM   2599  H2  TIP4A 650      19.508 -25.271  -7.316  1.00  0.00      A    H
ATOM   2600  OM  TIP4A 650      19.290 -25.822  -6.674  1.00  0.00      A     
ATOM   2601  OH2 TIP4A 651      19.289 -21.544  -6.680  1.00  1.00      A    O
ATOM   2602  H1  TIP4A 651      18.357 -21.354  -6.576  1.00  0.00      A    H
ATOM   2603  H2  TIP4A 651      19.604 -21.691  -5.789  1.00  0.00      A    H
ATOM   2604  OM  TIP4A 651      19.210 -21.539  -6.552  1.00  0.00      A     
ATOM   2605  OH2 TIP4A 652      18.971 -23.880  -2.950  1.00  1.00      A    O
ATOM   2606  H1  TIP4A 652      19.459 -24.653  -3.232  1.00  0.00      A    H
ATOM   2607  H2  TIP4A 652      19.409 -23.148  -3.385  1.00  0.00      A    H
ATOM   2608  OM  TIP4A 652      19.089 -23.885  -3.041  1.00  0.00      A     
ATOM   2609  OH2 TIP4A 653      12.849 -16.970  -3.735  1.00  1.00      A    O
ATOM   2610  H1  TIP4A 653      12.851 -16.803  -4.678  1.00  0.00      A    H
ATOM   2611  H2  TIP4A 653      12.451 -16.188  -3.354  1.00  0.00      A    H
ATOM   2612  OM  TIP4A 653      12.798 -16.849  -3.808  1.00  0.00      A     
ATOM   2613  OH2 TIP4A 654      15.815 -16.875  -3.795  1.00  1.00      A    O
ATOM   2614  H1  TIP4A 654      14.862 -16.812  -3.731  1.00  0.00      A    H
ATOM   2615  H2  TIP4A 654      16.017 -17.761  -3.494  1.00  0.00      A    H
ATOM   2616  OM  TIP4A 654      15.719 -16.981  -3.748  1.00  0.00      A     
ATOM   2617  OH2 TIP4A 655      16.474 -19.049  -2.688  1.00  1.00      A    O
ATOM   2618  H1  TIP4A 655      17.329 -19.477  -2.644  1.00  0.00      A    H
ATOM   2619  H2  TIP4A 655      16.244 -18.878  -1.774  1.00  0.00      A    H
ATOM   2620  OM  TIP4A 655      16.554 -19.082  -2.565  1.00  0.00      A     
ATOM   2621  OH2 TIP4A 656      16.487 -14.623  -2.306  1.00  1.00      A    O
ATOM   2622  H1  TIP4A 656      16.217 -15.437  -2.732  1.00  0.00      A    H
ATOM   2623  H2  TIP4A 656      16.152 -14.697  -1.413  1.00  0.00      A    H
ATOM   2624  OM  TIP4A 656      16.410 -14.737  -2.246  1.00  0.00      A     
ATOM   2625  OH2 TIP4A 657      19.359 -19.334  -2.574  1.00  1.00      A    O
ATOM   2626  H1  TIP4A 657      19.696 -19.369  -1.679  1.00  0.00      A    H
ATOM   2627  H2  TIP4A 657      19.672 -18.497  -2.916  1.00  0.00      A    H
ATOM   2628  OM  TIP4A 657      19.442 -19.232  -2.504  1.00  0.00      A     
ATOM   2629  OH2 TIP4A 658      19.148 -14.787  -2.430  1.00  1.00      A    O
ATOM   2630  H1  TIP4A 658      18.214 -14.988  -2.370  1.00  0.00      A    H
ATOM   2631  H2  TIP4A 658      19.444 -14.749  -1.520  1.00  0.00      A    H
ATOM   2632  OM  TIP4A 658      19.066 -14.808  -2.306  1.00  0.00      A     
ATOM   2633  OH2 TIP4A 659      12.935 -18.851  -7.720  1.00  1.00      A    O
ATOM   2634  H1  TIP4A 659      13.881 -18.964  -7.813  1.00  0.00      A    H
ATOM   2635  H2  TIP4A 659      12.634 -19.667  -7.320  1.00  0.00      A    H
ATOM   2636  OM  TIP4A 659      13.017 -18.970  -7.682  1.00  0.00      A     
ATOM   2637  OH2 TIP4A 660      12.648 -14.404  -7.576  1.00  1.00      A    O
ATOM   2638  H1  TIP4A 660      13.583 -14.387  -7.372  1.00  0.00      A    H
ATOM   2639  H2  TIP4A 660      12.292 -13.631  -7.137  1.00  0.00      A    H
ATOM   2640  OM  TIP4A 660      12.722 -14.303  -7.494  1.00  0.00      A     
ATOM   2641  OH2 TIP4A 661      15.778 -18.912  -7.740  1.00  1.00      A    O
ATOM   2642  H1  TIP4A 661      16.234 -19.546  -7.187  1.00  0.00      A    H
ATOM   2643  H2  TIP4A 661      16.084 -18.059  -7.431  1.00  0.00      A    H
ATOM   2644  OM  TIP4A 661      15.876 -18.884  -7.630  1.00  0.00      A     
ATOM   2645  OH2 TIP4A 662      15.471 -14.208  -7.675  1.00  1.00      A    O
ATOM   2646  H1  TIP4A 662      15.702 -13.388  -7.240  1.00  0.00      A    H
ATOM   2647  H2  TIP4A 662      15.865 -14.889  -7.129  1.00  0.00      A    H
ATOM   2648  OM  TIP4A 662      15.551 -14.190  -7.550  1.00  0.00      A     
ATOM   2649  OH2 TIP4A 663      16.593 -16.469  -6.484  1.00  1.00      A    O
ATOM   2650  H1  TIP4A 663      17.541 -16.569  -6.568  1.00  0.00      A    H
ATOM   2651  H2  TIP4A 663      16.398 -16.768  -5.596  1.00  0.00      A    H
ATOM   2652  OM  TIP4A 663      16.689 -16.520  -6.382  1.00  0.00      A     
ATOM   2653  OH2 TIP4A 664      19.231 -16.809  -6.099  1.00  1.00      A    O
ATOM   2654  H1  TIP4A 664      19.616 -17.513  -6.621  1.00  0.00      A    H
ATOM   2655  H2  TIP4A 664      19.530 -16.004  -6.521  1.00  0.00      A    H
ATOM   2656  OM  TIP4A 664      19.318 -16.797  -6.219  1.00  0.00      A     
ATOM   2657  OH2 TIP4A 665      12.898 -12.506  -3.469  1.00  1.00      A    O
ATOM   2658  H1  TIP4A 665      13.855 -12.520  -3.468  1.00  0.00      A    H
ATOM   2659  H2  TIP4A 665      12.645 -13.319  -3.030  1.00  0.00      A    H
ATOM   2660  OM  TIP4A 665      12.988 -12.612  -3.413  1.00  0.00      A     
ATOM   2661  OH2 TIP4A 666      12.969  -9.911  -7.042  1.00  1.00      A    O
ATOM   2662  H1  TIP4A 666      13.880  -9.890  -7.334  1.00  0.00      A    H
ATOM   2663  H2  TIP4A 666      12.482  -9.471  -7.739  1.00  0.00      A    H
ATOM   2664  OM  TIP4A 666      13.023  -9.852  -7.168  1.00  0.00      A     
ATOM   2665  OH2 TIP4A 667      12.753  -7.827  -3.022  1.00  1.00      A    O
ATOM   2666  H1  TIP4A 667      12.542  -7.739  -3.951  1.00  0.00      A    H
ATOM   2667  H2  TIP4A 667      13.684  -8.046  -3.007  1.00  0.00      A    H
ATOM   2668  OM  TIP4A 667      12.845  -7.843  -3.139  1.00  0.00      A     
ATOM   2669  OH2 TIP4A 668      15.652 -12.291  -3.431  1.00  1.00      A    O
ATOM   2670  H1  TIP4A 668      16.051 -13.008  -2.939  1.00  0.00      A    H
ATOM   2671  H2  TIP4A 668      15.800 -11.516  -2.888  1.00  0.00      A    H
ATOM   2672  OM  TIP4A 668      15.722 -12.284  -3.298  1.00  0.00      A     
ATOM   2673  OH2 TIP4A 669      15.637  -9.796  -7.347  1.00  1.00      A    O
ATOM   2674  H1  TIP4A 669      15.711  -9.933  -8.291  1.00  0.00      A    H
ATOM   2675  H2  TIP4A 669      15.899 -10.631  -6.961  1.00  0.00      A    H
ATOM   2676  OM  TIP4A 669      15.680  -9.920  -7.418  1.00  0.00      A     
ATOM   2677  OH2 TIP4A 670      15.650  -7.859  -3.155  1.00  1.00      A    O
ATOM   2678  H1  TIP4A 670      16.000  -7.139  -2.630  1.00  0.00      A    H
ATOM   2679  H2  TIP4A 670      15.771  -8.635  -2.609  1.00  0.00      A    H
ATOM   2680  OM  TIP4A 670      15.710  -7.866  -3.018  1.00  0.00      A     
ATOM   2681  OH2 TIP4A 671      16.460 -11.996  -5.991  1.00  1.00      A    O
ATOM   2682  H1  TIP4A 671      17.417 -11.999  -5.962  1.00  0.00      A    H
ATOM   2683  H2  TIP4A 671      16.193 -11.944  -5.074  1.00  0.00      A    H
ATOM   2684  OM  TIP4A 671      16.549 -11.990  -5.869  1.00  0.00      A     
ATOM   2685  OH2 TIP4A 672      16.679  -7.656  -5.745  1.00  1.00      A    O
ATOM   2686  H1  TIP4A 672      16.324  -8.394  -6.241  1.00  0.00      A    H
ATOM   2687  H2  TIP4A 672      16.235  -7.699  -4.899  1.00  0.00      A    H
ATOM   2688  OM  TIP4A 672      16.577  -7.756  -5.701  1.00  0.00      A     
ATOM   2689  OH2 TIP4A 673      16.238 -10.158  -1.940  1.00  1.00      A    O
ATOM   2690  H1  TIP4A 673      17.153 -10.394  -2.093  1.00  0.00      A    H
ATOM   2691  H2  TIP4A 673      16.126 -10.231  -0.993  1.00  0.00      A    H
ATOM   2692  OM  TIP4A 673      16.341 -10.198  -1.838  1.00  0.00      A     
ATOM   2693  OH2 TIP4A 674      19.221 -11.989  -6.169  1.00  1.00      A    O
ATOM   2694  H1  TIP4A 674      19.541 -12.111  -5.275  1.00  0.00      A    H
ATOM   2695  H2  TIP4A 674      19.559 -11.132  -6.429  1.00  0.00      A    H
ATOM   2696  OM  TIP4A 674      19.305 -11.895  -6.087  1.00  0.00      A     
ATOM   2697  OH2 TIP4A 675      19.393  -7.507  -5.570  1.00  1.00      A    O
ATOM   2698  H1  TIP4A 675      18.441  -7.613  -5.544  1.00  0.00      A    H
ATOM   2699  H2  TIP4A 675      19.664  -7.549  -4.653  1.00  0.00      A    H
ATOM   2700  OM  TIP4A 675      19.306  -7.526  -5.449  1.00  0.00      A     
ATOM   2701  OH2 TIP4A 676      19.179 -10.159  -2.026  1.00  1.00      A    O
ATOM   2702  H1  TIP4A 676      19.445 -10.832  -2.651  1.00  0.00      A    H
ATOM   2703  H2  TIP4A 676      19.551  -9.348  -2.374  1.00  0.00      A    H
ATOM   2704  OM  TIP4A 676      19.260 -10.140  -2.150  1.00  0.00      A     
ATOM   2705  OH2 TIP4A 677      12.674  -3.366  -2.858  1.00  1.00      A    O
ATOM   2706  H1  TIP4A 677      12.271  -3.152  -3.699  1.00  0.00      A    H
ATOM   2707  H2  TIP4A 677      12.508  -2.598  -2.310  1.00  0.00      A    H
ATOM   2708  OM  TIP4A 677      12.601  -3.240  -2.896  1.00  0.00      A     
ATOM   2709  OH2 TIP4A 678      15.596  -3.379  -2.767  1.00  1.00      A    O
ATOM   2710  H1  TIP4A 678      14.677  -3.633  -2.851  1.00  0.00      A    H
ATOM   2711  H2  TIP4A 678      16.009  -4.117  -2.320  1.00  0.00      A    H
ATOM   2712  OM  TIP4A 678      15.532  -3.506  -2.721  1.00  0.00      A     
ATOM   2713  OH2 TIP4A 679      16.561  -5.823  -1.609  1.00  1.00      A    O
ATOM   2714  H1  TIP4A 679      17.490  -5.593  -1.574  1.00  0.00      A    H
ATOM   2715  H2  TIP4A 679      16.304  -5.924  -0.692  1.00  0.00      A    H
ATOM   2716  OM  TIP4A 679      16.647  -5.806  -1.487  1.00  0.00      A     
ATOM   2717  OH2 TIP4A 680      16.230  -1.022  -1.526  1.00  1.00      A    O
ATOM   2718  H1  TIP4A 680      16.107  -1.884  -1.924  1.00  0.00      A    H
ATOM   2719  H2  TIP4A 680      15.821  -1.096  -0.663  1.00  0.00      A    H
ATOM   2720  OM  TIP4A 680      16.162  -1.142  -1.466  1.00  0.00      A     
ATOM   2721  OH2 TIP4A 681      19.266  -5.555  -1.428  1.00  1.00      A    O
ATOM   2722  H1  TIP4A 681      19.665  -5.394  -0.572  1.00  0.00      A    H
ATOM   2723  H2  TIP4A 681      19.510  -4.792  -1.952  1.00  0.00      A    H
ATOM   2724  OM  TIP4A 681      19.348  -5.436  -1.385  1.00  0.00      A     
ATOM   2725  OH2 TIP4A 682      19.114  -1.129  -1.379  1.00  1.00      A    O
ATOM   2726  H1  TIP4A 682      18.163  -1.235  -1.338  1.00  0.00      A    H
ATOM   2727  H2  TIP4A 682      19.400  -1.776  -2.024  1.00  0.00      A    H
ATOM   2728  OM  TIP4A 682      19.029  -1.225  -1.457  1.00  0.00      A     
ATOM   2729  OH2 TIP4A 683      12.878  -5.136  -6.670  1.00  1.00      A    O
ATOM   2730  H1  TIP4A 683      13.823  -5.265  -6.596  1.00  0.00      A    H
ATOM   2731  H2  TIP4A 683      12.497  -5.936  -6.306  1.00  0.00      A    H
ATOM   2732  OM  TIP4A 683      12.950  -5.255  -6.613  1.00  0.00      A     
ATOM   2733  OH2 TIP4A 684      12.694  -0.767  -6.341  1.00  1.00      A    O
ATOM   2734  H1  TIP4A 684      13.599  -0.951  -6.090  1.00  0.00      A    H
ATOM   2735  H2  TIP4A 684      12.453   0.003  -5.826  1.00  0.00      A    H
ATOM   2736  OM  TIP4A 684      12.779  -0.692  -6.243  1.00  0.00      A     
ATOM   2737  OH2 TIP4A 685      15.545  -5.277  -7.224  1.00  1.00      A    O
ATOM   2738  H1  TIP4A 685      15.865  -5.981  -6.660  1.00  0.00      A    H
ATOM   2739  H2  TIP4A 685      15.596  -4.491  -6.680  1.00  0.00      A    H
ATOM   2740  OM  TIP4A 685      15.592  -5.266  -7.082  1.00  0.00      A     
ATOM   2741  OH2 TIP4A 686      15.507  -1.075  -6.205  1.00  1.00      A    O
ATOM   2742  H1  TIP4A 686      16.033  -0.336  -5.899  1.00  0.00      A    H
ATOM   2743  H2  TIP4A 686      16.085  -1.833  -6.122  1.00  0.00      A    H
ATOM   2744  OM  TIP4A 686      15.648  -1.077  -6.155  1.00  0.00      A     
ATOM   2745  OH2 TIP4A 687      16.688  -3.461  -5.598  1.00  1.00      A    O
ATOM   2746  H1  TIP4A 687      17.622  -3.295  -5.726  1.00  0.00      A    H
ATOM   2747  H2  TIP4A 687      16.531  -3.251  -4.677  1.00  0.00      A    H
ATOM   2748  OM  TIP4A 687      16.787  -3.413  -5.496  1.00  0.00      A     
ATOM   2749  OH2 TIP4A 688      19.328  -2.894  -5.567  1.00  1.00      A    O
ATOM   2750  H1  TIP4A 688      19.857  -3.562  -6.004  1.00  0.00      A    H
ATOM   2751  H2  TIP4A 688      19.645  -2.065  -5.923  1.00  0.00      A    H
ATOM   2752  OM  TIP4A 688      19.436  -2.874  -5.668  1.00  0.00      A     
ATOM   2753  OH2 TIP4A 689      12.533   1.464  -2.330  1.00  1.00      A    O
ATOM   2754  H1  TIP4A 689      13.488   1.399  -2.345  1.00  0.00      A    H
ATOM   2755  H2  TIP4A 689      12.234   0.568  -2.175  1.00  0.00      A    H
ATOM   2756  OM  TIP4A 689      12.617   1.341  -2.312  1.00  0.00      A     
ATOM   2757  OH2 TIP4A 690      12.966   3.563  -6.337  1.00  1.00      A    O
ATOM   2758  H1  TIP4A 690      13.912   3.691  -6.403  1.00  0.00      A    H
ATOM   2759  H2  TIP4A 690      12.648   4.348  -5.891  1.00  0.00      A    H
ATOM   2760  OM  TIP4A 690      13.046   3.680  -6.288  1.00  0.00      A     
ATOM   2761  OH2 TIP4A 691      12.586   5.904  -2.255  1.00  1.00      A    O
ATOM   2762  H1  TIP4A 691      13.520   6.010  -2.437  1.00  0.00      A    H
ATOM   2763  H2  TIP4A 691      12.385   6.592  -1.621  1.00  0.00      A    H
ATOM   2764  OM  TIP4A 691      12.680   6.005  -2.197  1.00  0.00      A     
ATOM   2765  OH2 TIP4A 692      15.479   1.523  -2.668  1.00  1.00      A    O
ATOM   2766  H1  TIP4A 692      15.752   0.785  -2.124  1.00  0.00      A    H
ATOM   2767  H2  TIP4A 692      15.747   2.298  -2.174  1.00  0.00      A    H
ATOM   2768  OM  TIP4A 692      15.548   1.528  -2.535  1.00  0.00      A     
ATOM   2769  OH2 TIP4A 693      15.641   3.798  -6.384  1.00  1.00      A    O
ATOM   2770  H1  TIP4A 693      15.848   3.886  -7.314  1.00  0.00      A    H
ATOM   2771  H2  TIP4A 693      15.882   2.898  -6.167  1.00  0.00      A    H
ATOM   2772  OM  TIP4A 693      15.698   3.695  -6.475  1.00  0.00      A     
ATOM   2773  OH2 TIP4A 694      15.173   5.989  -2.295  1.00  1.00      A    O
ATOM   2774  H1  TIP4A 694      15.571   6.679  -1.765  1.00  0.00      A    H
ATOM   2775  H2  TIP4A 694      15.614   5.187  -2.014  1.00  0.00      A    H
ATOM   2776  OM  TIP4A 694      15.280   5.975  -2.191  1.00  0.00      A     
ATOM   2777  OH2 TIP4A 695      16.495   1.320  -5.389  1.00  1.00      A    O
ATOM   2778  H1  TIP4A 695      17.445   1.347  -5.275  1.00  0.00      A    H
ATOM   2779  H2  TIP4A 695      16.144   1.386  -4.500  1.00  0.00      A    H
ATOM   2780  OM  TIP4A 695      16.571   1.332  -5.261  1.00  0.00      A     
ATOM   2781  OH2 TIP4A 696      16.611   5.965  -4.724  1.00  1.00      A    O
ATOM   2782  H1  TIP4A 696      16.064   5.337  -5.196  1.00  0.00      A    H
ATOM   2783  H2  TIP4A 696      16.118   6.163  -3.928  1.00  0.00      A    H
ATOM   2784  OM  TIP4A 696      16.478   5.911  -4.683  1.00  0.00      A     
ATOM   2785  OH2 TIP4A 697      16.357   3.681  -1.067  1.00  1.00      A    O
ATOM   2786  H1  TIP4A 697      17.297   3.589  -1.220  1.00  0.00      A    H
ATOM   2787  H2  TIP4A 697      16.224   3.339  -0.182  1.00  0.00      A    H
ATOM   2788  OM  TIP4A 697      16.461   3.626  -0.973  1.00  0.00      A     
ATOM   2789  OH2 TIP4A 698      19.181   1.478  -5.128  1.00  1.00      A    O
ATOM   2790  H1  TIP4A 698      19.502   1.622  -4.237  1.00  0.00      A    H
ATOM   2791  H2  TIP4A 698      19.398   2.284  -5.595  1.00  0.00      A    H
ATOM   2792  OM  TIP4A 698      19.250   1.600  -5.074  1.00  0.00      A     
ATOM   2793  OH2 TIP4A 699      19.204   5.956  -4.873  1.00  1.00      A    O
ATOM   2794  H1  TIP4A 699      18.265   5.768  -4.878  1.00  0.00      A    H
ATOM   2795  H2  TIP4A 699      19.436   5.993  -3.946  1.00  0.00      A    H
ATOM   2796  OM  TIP4A 699      19.113   5.936  -4.755  1.00  0.00      A     
ATOM   2797  OH2 TIP4A 700      19.092   3.400  -1.060  1.00  1.00      A    O
ATOM   2798  H1  TIP4A 700      19.358   2.646  -1.587  1.00  0.00      A    H
ATOM   2799  H2  TIP4A 700      19.578   4.136  -1.433  1.00  0.00      A    H
ATOM   2800  OM  TIP4A 700      19.188   3.398  -1.176  1.00  0.00      A     
ATOM   2801  OH2 TIP4A 701     -24.916   7.948  -0.966  1.00  1.00      A    O
ATOM   2802  H1  TIP4A 701     -24.676   8.067  -0.047  1.00  0.00      A    H
ATOM   2803  H2  TIP4A 701     -24.727   8.792  -1.374  1.00  0.00      A    H
ATOM   2804  OM  TIP4A 701     -24.861   8.071  -0.901  1.00  0.00      A     
ATOM   2805  OH2 TIP4A 702     -25.034  10.565  -4.437  1.00  1.00      A    O
ATOM   2806  H1  TIP4A 702     -24.676   9.797  -4.880  1.00  0.00      A    H
ATOM   2807  H2  TIP4A 702     -24.684  11.310  -4.927  1.00  0.00      A    H
ATOM   2808  OM  TIP4A 702     -24.943  10.562  -4.556  1.00  0.00      A     
ATOM   2809  OH2 TIP4A 703     -21.126  10.288  -1.670  1.00  1.00      A    O
ATOM   2810  H1  TIP4A 703     -22.072  10.315  -1.526  1.00  0.00      A    H
ATOM   2811  H2  TIP4A 703     -20.880   9.382  -1.485  1.00  0.00      A    H
ATOM   2812  OM  TIP4A 703     -21.215  10.175  -1.628  1.00  0.00      A     
ATOM   2813  OH2 TIP4A 704     -20.215   7.797  -0.917  1.00  1.00      A    O
ATOM   2814  H1  TIP4A 704     -19.264   7.768  -0.813  1.00  0.00      A    H
ATOM   2815  H2  TIP4A 704     -20.553   7.846  -0.022  1.00  0.00      A    H
ATOM   2816  OM  TIP4A 704     -20.137   7.800  -0.789  1.00  0.00      A     
ATOM   2817  OH2 TIP4A 705     -17.331   7.740  -0.553  1.00  1.00      A    O
ATOM   2818  H1  TIP4A 705     -17.076   7.752   0.368  1.00  0.00      A    H
ATOM   2819  H2  TIP4A 705     -17.033   8.583  -0.896  1.00  0.00      A    H
ATOM   2820  OM  TIP4A 705     -17.260   7.850  -0.480  1.00  0.00      A     
ATOM   2821  OH2 TIP4A 706     -24.023   8.407  -5.804  1.00  1.00      A    O
ATOM   2822  H1  TIP4A 706     -23.075   8.290  -5.870  1.00  0.00      A    H
ATOM   2823  H2  TIP4A 706     -24.374   7.517  -5.795  1.00  0.00      A    H
ATOM   2824  OM  TIP4A 706     -23.946   8.278  -5.811  1.00  0.00      A     
ATOM   2825  OH2 TIP4A 707     -21.234   8.318  -5.686  1.00  1.00      A    O
ATOM   2826  H1  TIP4A 707     -20.939   7.525  -5.238  1.00  0.00      A    H
ATOM   2827  H2  TIP4A 707     -21.204   8.999  -5.014  1.00  0.00      A    H
ATOM   2828  OM  TIP4A 707     -21.193   8.304  -5.542  1.00  0.00      A     
ATOM   2829  OH2 TIP4A 708     -20.167  10.375  -4.201  1.00  1.00      A    O
ATOM   2830  H1  TIP4A 708     -19.229  10.202  -4.126  1.00  0.00      A    H
ATOM   2831  H2  TIP4A 708     -20.480  10.397  -3.296  1.00  0.00      A    H
ATOM   2832  OM  TIP4A 708     -20.087  10.355  -4.076  1.00  0.00      A     
ATOM   2833  OH2 TIP4A 709     -17.282  10.336  -4.398  1.00  1.00      A    O
ATOM   2834  H1  TIP4A 709     -16.943   9.647  -4.969  1.00  0.00      A    H
ATOM   2835  H2  TIP4A 709     -17.161  11.144  -4.897  1.00  0.00      A    H
ATOM   2836  OM  TIP4A 709     -17.223  10.351  -4.535  1.00  0.00      A     
ATOM   2837  OH2 TIP4A 710     -16.556  10.004  -1.934  1.00  1.00      A    O
ATOM   2838  H1  TIP4A 710     -16.838  10.030  -2.849  1.00  0.00      A    H
ATOM   2839  H2  TIP4A 710     -16.967  10.770  -1.534  1.00  0.00      A    H
ATOM   2840  OM  TIP4A 710     -16.645  10.105  -2.000  1.00  0.00      A     
ATOM   2841  OH2 TIP4A 711     -13.673  10.317  -1.853  1.00  1.00      A    O
ATOM   2842  H1  TIP4A 711     -14.599  10.102  -1.963  1.00  0.00      A    H
ATOM   2843  H2  TIP4A 711     -13.302   9.557  -1.403  1.00  0.00      A    H
ATOM   2844  OM  TIP4A 711     -13.744  10.192  -1.809  1.00  0.00      A     
ATOM   2845  OH2 TIP4A 712     -12.855   8.039  -0.834  1.00  1.00      A    O
ATOM   2846  H1  TIP4A 712     -11.903   8.130  -0.879  1.00  0.00      A    H
ATOM   2847  H2  TIP4A 712     -13.048   7.982   0.102  1.00  0.00      A    H
ATOM   2848  OM  TIP4A 712     -12.758   8.043  -0.720  1.00  0.00      A     
ATOM   2849  OH2 TIP4A 713     -10.127   7.836  -0.933  1.00  1.00      A    O
ATOM   2850  H1  TIP4A 713      -9.772   7.989  -0.057  1.00  0.00      A    H
ATOM   2851  H2  TIP4A 713      -9.888   8.619  -1.429  1.00  0.00      A    H
ATOM   2852  OM  TIP4A 713     -10.051   7.956  -0.884  1.00  0.00      A     
ATOM   2853  OH2 TIP4A 714     -16.590   8.205  -5.940  1.00  1.00      A    O
ATOM   2854  H1  TIP4A 714     -15.656   8.145  -6.140  1.00  0.00      A    H
ATOM   2855  H2  TIP4A 714     -16.821   7.335  -5.613  1.00  0.00      A    H
ATOM   2856  OM  TIP4A 714     -16.500   8.086  -5.923  1.00  0.00      A     
ATOM   2857  OH2 TIP4A 715     -13.987   8.030  -6.223  1.00  1.00      A    O
ATOM   2858  H1  TIP4A 715     -13.636   7.324  -5.680  1.00  0.00      A    H
ATOM   2859  H2  TIP4A 715     -13.581   8.824  -5.875  1.00  0.00      A    H
ATOM   2860  OM  TIP4A 715     -13.890   8.041  -6.109  1.00  0.00      A     
ATOM   2861  OH2 TIP4A 716     -12.992  10.156  -4.530  1.00  1.00      A    O
ATOM   2862  H1  TIP4A 716     -12.043  10.063  -4.454  1.00  0.00      A    H
ATOM   2863  H2  TIP4A 716     -13.311  10.121  -3.628  1.00  0.00      A    H
ATOM   2864  OM  TIP4A 716     -12.912  10.139  -4.405  1.00  0.00      A     
ATOM   2865  OH2 TIP4A 717     -10.152  10.147  -4.584  1.00  1.00      A    O
ATOM   2866  H1  TIP4A 717      -9.848   9.477  -5.196  1.00  0.00      A    H
ATOM   2867  H2  TIP4A 717      -9.861  10.973  -4.968  1.00  0.00      A    H
ATOM   2868  OM  TIP4A 717     -10.076  10.166  -4.711  1.00  0.00      A     
ATOM   2869  OH2 TIP4A 718      -6.487  10.418  -1.819  1.00  1.00      A    O
ATOM   2870  H1  TIP4A 718      -7.431  10.497  -1.685  1.00  0.00      A    H
ATOM   2871  H2  TIP4A 718      -6.295   9.499  -1.631  1.00  0.00      A    H
ATOM   2872  OM  TIP4A 718      -6.583  10.310  -1.778  1.00  0.00      A     
ATOM   2873  OH2 TIP4A 719      -5.696   8.189  -0.909  1.00  1.00      A    O
ATOM   2874  H1  TIP4A 719      -4.745   8.080  -0.893  1.00  0.00      A    H
ATOM   2875  H2  TIP4A 719      -5.993   7.815  -0.080  1.00  0.00      A    H
ATOM   2876  OM  TIP4A 719      -5.612   8.126  -0.801  1.00  0.00      A     
ATOM   2877  OH2 TIP4A 720      -2.877   7.814  -0.777  1.00  1.00      A    O
ATOM   2878  H1  TIP4A 720      -2.612   7.689   0.135  1.00  0.00      A    H
ATOM   2879  H2  TIP4A 720      -2.569   8.693  -0.998  1.00  0.00      A    H
ATOM   2880  OM  TIP4A 720      -2.803   7.911  -0.689  1.00  0.00      A     
ATOM   2881  OH2 TIP4A 721      -9.478   8.149  -6.283  1.00  1.00      A    O
ATOM   2882  H1  TIP4A 721      -8.553   8.393  -6.263  1.00  0.00      A    H
ATOM   2883  H2  TIP4A 721      -9.538   7.390  -5.701  1.00  0.00      A    H
ATOM   2884  OM  TIP4A 721      -9.368   8.084  -6.206  1.00  0.00      A     
ATOM   2885  OH2 TIP4A 722      -6.839   8.436  -5.948  1.00  1.00      A    O
ATOM   2886  H1  TIP4A 722      -6.485   7.594  -5.661  1.00  0.00      A    H
ATOM   2887  H2  TIP4A 722      -6.352   9.086  -5.443  1.00  0.00      A    H
ATOM   2888  OM  TIP4A 722      -6.731   8.411  -5.847  1.00  0.00      A     
ATOM   2889  OH2 TIP4A 723      -5.441  10.227  -4.468  1.00  1.00      A    O
ATOM   2890  H1  TIP4A 723      -4.487  10.253  -4.401  1.00  0.00      A    H
ATOM   2891  H2  TIP4A 723      -5.748  10.305  -3.565  1.00  0.00      A    H
ATOM   2892  OM  TIP4A 723      -5.358  10.240  -4.344  1.00  0.00      A     
ATOM   2893  OH2 TIP4A 724      -2.672  10.712  -4.438  1.00  1.00      A    O
ATOM   2894  H1  TIP4A 724      -2.366  10.001  -5.001  1.00  0.00      A    H
ATOM   2895  H2  TIP4A 724      -2.338  11.507  -4.852  1.00  0.00      A    H
ATOM   2896  OM  TIP4A 724      -2.590  10.722  -4.563  1.00  0.00      A     
ATOM   2897  OH2 TIP4A 725      -1.835   9.994  -1.818  1.00  1.00      A    O
ATOM   2898  H1  TIP4A 725      -2.211  10.096  -2.692  1.00  0.00      A    H
ATOM   2899  H2  TIP4A 725      -2.065  10.804  -1.361  1.00  0.00      A    H
ATOM   2900  OM  TIP4A 725      -1.912  10.111  -1.871  1.00  0.00      A     
ATOM   2901  OH2 TIP4A 726       0.891  10.291  -1.828  1.00  1.00      A    O
ATOM   2902  H1  TIP4A 726      -0.047  10.103  -1.851  1.00  0.00      A    H
ATOM   2903  H2  TIP4A 726       1.286   9.504  -1.454  1.00  0.00      A    H
ATOM   2904  OM  TIP4A 726       0.822  10.167  -1.783  1.00  0.00      A     
ATOM   2905  OH2 TIP4A 727       1.893   8.085  -0.605  1.00  1.00      A    O
ATOM   2906  H1  TIP4A 727       2.842   8.091  -0.730  1.00  0.00      A    H
ATOM   2907  H2  TIP4A 727       1.776   8.073   0.345  1.00  0.00      A    H
ATOM   2908  OM  TIP4A 727       1.999   8.085  -0.499  1.00  0.00      A     
ATOM   2909  OH2 TIP4A 728       4.527   7.918  -0.602  1.00  1.00      A    O
ATOM   2910  H1  TIP4A 728       4.822   7.932   0.308  1.00  0.00      A    H
ATOM   2911  H2  TIP4A 728       4.890   8.718  -0.984  1.00  0.00      A    H
ATOM   2912  OM  TIP4A 728       4.611   8.023  -0.535  1.00  0.00      A     
ATOM   2913  OH2 TIP4A 729      -1.939   8.419  -5.708  1.00  1.00      A    O
ATOM   2914  H1  TIP4A 729      -0.985   8.344  -5.752  1.00  0.00      A    H
ATOM   2915  H2  TIP4A 729      -2.235   7.555  -5.424  1.00  0.00      A    H
ATOM   2916  OM  TIP4A 729      -1.854   8.299  -5.678  1.00  0.00      A     
ATOM   2917  OH2 TIP4A 730       0.932   8.291  -5.771  1.00  1.00      A    O
ATOM   2918  H1  TIP4A 730       1.415   7.550  -5.404  1.00  0.00      A    H
ATOM   2919  H2  TIP4A 730       1.113   9.016  -5.173  1.00  0.00      A    H
ATOM   2920  OM  TIP4A 730       1.017   8.289  -5.647  1.00  0.00      A     
ATOM   2921  OH2 TIP4A 731       1.961  10.373  -4.382  1.00  1.00      A    O
ATOM   2922  H1  TIP4A 731       2.917  10.420  -4.406  1.00  0.00      A    H
ATOM   2923  H2  TIP4A 731       1.738  10.498  -3.460  1.00  0.00      A    H
ATOM   2924  OM  TIP4A 731       2.055  10.396  -4.268  1.00  0.00      A     
ATOM   2925  OH2 TIP4A 732       4.591  10.061  -4.436  1.00  1.00      A    O
ATOM   2926  H1  TIP4A 732       4.644   9.210  -4.871  1.00  0.00      A    H
ATOM   2927  H2  TIP4A 732       4.846  10.692  -5.110  1.00  0.00      A    H
ATOM   2928  OM  TIP4A 732       4.631  10.033  -4.578  1.00  0.00      A     
ATOM   2929  OH2 TIP4A 733       5.485  10.190  -1.883  1.00  1.00      A    O
ATOM   2930  H1  TIP4A 733       5.117  10.296  -2.761  1.00  0.00      A    H
ATOM   2931  H2  TIP4A 733       5.342  11.035  -1.459  1.00  0.00      A    H
ATOM   2932  OM  TIP4A 733       5.420  10.311  -1.941  1.00  0.00      A     
ATOM   2933  OH2 TIP4A 734       8.223  10.281  -1.971  1.00  1.00      A    O
ATOM   2934  H1  TIP4A 734       7.305  10.009  -1.982  1.00  0.00      A    H
ATOM   2935  H2  TIP4A 734       8.671   9.591  -1.481  1.00  0.00      A    H
ATOM   2936  OM  TIP4A 734       8.163  10.157  -1.910  1.00  0.00      A     
ATOM   2937  OH2 TIP4A 735       8.904   7.631  -0.628  1.00  1.00      A    O
ATOM   2938  H1  TIP4A 735       9.850   7.484  -0.649  1.00  0.00      A    H
ATOM   2939  H2  TIP4A 735       8.703   7.763   0.299  1.00  0.00      A    H
ATOM   2940  OM  TIP4A 735       9.000   7.629  -0.513  1.00  0.00      A     
ATOM   2941  OH2 TIP4A 736      11.693   7.949  -0.697  1.00  1.00      A    O
ATOM   2942  H1  TIP4A 736      11.764   8.021   0.255  1.00  0.00      A    H
ATOM   2943  H2  TIP4A 736      11.805   8.846  -1.014  1.00  0.00      A    H
ATOM   2944  OM  TIP4A 736      11.716   8.073  -0.616  1.00  0.00      A     
ATOM   2945  OH2 TIP4A 737       5.683   8.038  -5.750  1.00  1.00      A    O
ATOM   2946  H1  TIP4A 737       6.608   8.204  -5.569  1.00  0.00      A    H
ATOM   2947  H2  TIP4A 737       5.473   7.259  -5.234  1.00  0.00      A    H
ATOM   2948  OM  TIP4A 737       5.775   7.959  -5.661  1.00  0.00      A     
ATOM   2949  OH2 TIP4A 738       8.304   8.342  -5.662  1.00  1.00      A    O
ATOM   2950  H1  TIP4A 738       8.872   7.612  -5.414  1.00  0.00      A    H
ATOM   2951  H2  TIP4A 738       8.743   9.116  -5.310  1.00  0.00      A    H
ATOM   2952  OM  TIP4A 738       8.433   8.348  -5.584  1.00  0.00      A     
ATOM   2953  OH2 TIP4A 739      11.872  10.162  -4.439  1.00  1.00      A    O
ATOM   2954  H1  TIP4A 739      12.199   9.445  -4.980  1.00  0.00      A    H
ATOM   2955  H2  TIP4A 739      12.258  10.949  -4.824  1.00  0.00      A    H
ATOM   2956  OM  TIP4A 739      11.963  10.170  -4.557  1.00  0.00      A     
ATOM   2957  OH2 TIP4A 740      12.816  10.226  -1.993  1.00  1.00      A    O
ATOM   2958  H1  TIP4A 740      12.505  10.144  -2.894  1.00  0.00      A    H
ATOM   2959  H2  TIP4A 740      13.770  10.250  -2.069  1.00  0.00      A    H
ATOM   2960  OM  TIP4A 740      12.898  10.218  -2.118  1.00  0.00      A     
ATOM   2961  OH2 TIP4A 741      15.727  10.032  -1.874  1.00  1.00      A    O
ATOM   2962  H1  TIP4A 741      16.039  10.128  -2.774  1.00  0.00      A    H
ATOM   2963  H2  TIP4A 741      16.079   9.188  -1.588  1.00  0.00      A    H
ATOM   2964  OM  TIP4A 741      15.812   9.936  -1.953  1.00  0.00      A     
ATOM   2965  OH2 TIP4A 742      16.521   7.759  -0.723  1.00  1.00      A    O
ATOM   2966  H1  TIP4A 742      17.458   7.579  -0.642  1.00  0.00      A    H
ATOM   2967  H2  TIP4A 742      16.225   7.896   0.177  1.00  0.00      A    H
ATOM   2968  OM  TIP4A 742      16.603   7.753  -0.597  1.00  0.00      A     
ATOM   2969  OH2 TIP4A 743      19.328   7.737  -0.718  1.00  1.00      A    O
ATOM   2970  H1  TIP4A 743      19.779   7.620   0.117  1.00  0.00      A    H
ATOM   2971  H2  TIP4A 743      19.625   8.591  -1.034  1.00  0.00      A    H
ATOM   2972  OM  TIP4A 743      19.423   7.832  -0.652  1.00  0.00      A     
ATOM   2973  OH2 TIP4A 744      12.921   8.305  -5.945  1.00  1.00      A    O
ATOM   2974  H1  TIP4A 744      13.875   8.292  -6.015  1.00  0.00      A    H
ATOM   2975  H2  TIP4A 744      12.687   7.415  -5.682  1.00  0.00      A    H
ATOM   2976  OM  TIP4A 744      13.013   8.189  -5.921  1.00  0.00      A     
ATOM   2977  OH2 TIP4A 745      15.764   8.216  -6.095  1.00  1.00      A    O
ATOM   2978  H1  TIP4A 745      16.092   7.399  -5.720  1.00  0.00      A    H
ATOM   2979  H2  TIP4A 745      16.155   8.902  -5.555  1.00  0.00      A    H
ATOM   2980  OM  TIP4A 745      15.856   8.199  -5.978  1.00  0.00      A     
ATOM   2981  OH2 TIP4A 746      16.794  10.320  -4.599  1.00  1.00      A    O
ATOM   2982  H1  TIP4A 746      17.744  10.439  -4.563  1.00  0.00      A    H
ATOM   2983  H2  TIP4A 746      16.469  11.111  -5.030  1.00  0.00      A    H
ATOM   2984  OM  TIP4A 746      16.874  10.436  -4.650  1.00  0.00      A     
ATOM   2985  OH2 TIP4A 747      19.433  10.398  -4.409  1.00  1.00      A    O
ATOM   2986  H1  TIP4A 747      19.608   9.565  -4.847  1.00  0.00      A    H
ATOM   2987  H2  TIP4A 747      19.887  11.051  -4.944  1.00  0.00      A    H
ATOM   2988  OM  TIP4A 747      19.514  10.375  -4.534  1.00  0.00      A     
ATOM   2989  OH2 TIP4A 748      23.981 -55.161  -4.665  1.00  1.00      A    O
ATOM   2990  H1  TIP4A 748      23.618 -55.859  -5.211  1.00  0.00      A    H
ATOM   2991  H2  TIP4A 748      23.538 -55.260  -3.823  1.00  0.00      A    H
ATOM   2992  OM  TIP4A 748      23.878 -55.263  -4.628  1.00  0.00      A     
ATOM   2993  OH2 TIP4A 749      20.183 -54.769  -9.606  1.00  1.00      A    O
ATOM   2994  H1  TIP4A 749      21.095 -54.656  -9.873  1.00  0.00      A    H
ATOM   2995  H2  TIP4A 749      19.990 -53.996  -9.075  1.00  0.00      A    H
ATOM   2996  OM  TIP4A 749      20.275 -54.655  -9.573  1.00  0.00      A     
ATOM   2997  OH2 TIP4A 750      23.061 -54.990  -9.965  1.00  1.00      A    O
ATOM   2998  H1  TIP4A 750      23.387 -54.187  -9.561  1.00  0.00      A    H
ATOM   2999  H2  TIP4A 750      23.131 -54.831 -10.906  1.00  0.00      A    H
ATOM   3000  OM  TIP4A 750      23.111 -54.868 -10.033  1.00  0.00      A     
ATOM   3001  OH2 TIP4A 751      20.366 -53.027  -5.994  1.00  1.00      A    O
ATOM   3002  H1  TIP4A 751      21.322 -53.037  -6.033  1.00  0.00      A    H
ATOM   3003  H2  TIP4A 751      20.143 -53.729  -5.384  1.00  0.00      A    H
ATOM   3004  OM  TIP4A 751      20.460 -53.118  -5.921  1.00  0.00      A     
ATOM   3005  OH2 TIP4A 752      20.255 -50.221  -9.726  1.00  1.00      A    O
ATOM   3006  H1  TIP4A 752      19.910 -49.791 -10.508  1.00  0.00      A    H
ATOM   3007  H2  TIP4A 752      21.181 -50.365  -9.920  1.00  0.00      A    H
ATOM   3008  OM  TIP4A 752      20.329 -50.185  -9.851  1.00  0.00      A     
ATOM   3009  OH2 TIP4A 753      20.070 -48.356  -5.626  1.00  1.00      A    O
ATOM   3010  H1  TIP4A 753      19.724 -48.143  -6.493  1.00  0.00      A    H
ATOM   3011  H2  TIP4A 753      21.012 -48.452  -5.761  1.00  0.00      A    H
ATOM   3012  OM  TIP4A 753      20.146 -48.342  -5.754  1.00  0.00      A     
ATOM   3013  OH2 TIP4A 754      23.110 -53.007  -6.035  1.00  1.00      A    O
ATOM   3014  H1  TIP4A 754      23.534 -53.743  -5.595  1.00  0.00      A    H
ATOM   3015  H2  TIP4A 754      23.419 -52.234  -5.563  1.00  0.00      A    H
ATOM   3016  OM  TIP4A 754      23.204 -53.003  -5.919  1.00  0.00      A     
ATOM   3017  OH2 TIP4A 755      22.948 -50.324 -10.109  1.00  1.00      A    O
ATOM   3018  H1  TIP4A 755      22.846 -50.504 -11.043  1.00  0.00      A    H
ATOM   3019  H2  TIP4A 755      23.378 -51.104  -9.760  1.00  0.00      A    H
ATOM   3020  OM  TIP4A 755      22.990 -50.447 -10.184  1.00  0.00      A     
ATOM   3021  OH2 TIP4A 756      22.915 -48.389  -5.969  1.00  1.00      A    O
ATOM   3022  H1  TIP4A 756      23.171 -47.692  -5.364  1.00  0.00      A    H
ATOM   3023  H2  TIP4A 756      23.144 -49.198  -5.512  1.00  0.00      A    H
ATOM   3024  OM  TIP4A 756      22.977 -48.404  -5.833  1.00  0.00      A     
ATOM   3025  OH2 TIP4A 757      23.757 -52.600  -8.708  1.00  1.00      A    O
ATOM   3026  H1  TIP4A 757      24.680 -52.543  -8.463  1.00  0.00      A    H
ATOM   3027  H2  TIP4A 757      23.285 -52.581  -7.875  1.00  0.00      A    H
ATOM   3028  OM  TIP4A 757      23.815 -52.590  -8.570  1.00  0.00      A     
ATOM   3029  OH2 TIP4A 758      24.083 -48.239  -8.456  1.00  1.00      A    O
ATOM   3030  H1  TIP4A 758      23.558 -48.767  -9.056  1.00  0.00      A    H
ATOM   3031  H2  TIP4A 758      23.689 -48.388  -7.596  1.00  0.00      A    H
ATOM   3032  OM  TIP4A 758      23.965 -48.326  -8.422  1.00  0.00      A     
ATOM   3033  OH2 TIP4A 759      23.823 -50.767  -4.631  1.00  1.00      A    O
ATOM   3034  H1  TIP4A 759      24.780 -50.760  -4.652  1.00  0.00      A    H
ATOM   3035  H2  TIP4A 759      23.605 -50.993  -3.727  1.00  0.00      A    H
ATOM   3036  OM  TIP4A 759      23.918 -50.795  -4.517  1.00  0.00      A     
ATOM   3037  OH2 TIP4A 760      20.199 -43.792  -5.521  1.00  1.00      A    O
ATOM   3038  H1  TIP4A 760      19.712 -43.783  -6.346  1.00  0.00      A    H
ATOM   3039  H2  TIP4A 760      19.951 -42.975  -5.088  1.00  0.00      A    H
ATOM   3040  OM  TIP4A 760      20.105 -43.686  -5.572  1.00  0.00      A     
ATOM   3041  OH2 TIP4A 761      22.903 -43.945  -5.718  1.00  1.00      A    O
ATOM   3042  H1  TIP4A 761      21.959 -43.954  -5.558  1.00  0.00      A    H
ATOM   3043  H2  TIP4A 761      23.255 -44.593  -5.107  1.00  0.00      A    H
ATOM   3044  OM  TIP4A 761      22.827 -44.029  -5.619  1.00  0.00      A     
ATOM   3045  OH2 TIP4A 762      23.774 -46.097  -4.185  1.00  1.00      A    O
ATOM   3046  H1  TIP4A 762      24.725 -46.053  -4.081  1.00  0.00      A    H
ATOM   3047  H2  TIP4A 762      23.443 -46.255  -3.302  1.00  0.00      A    H
ATOM   3048  OM  TIP4A 762      23.854 -46.112  -4.059  1.00  0.00      A     
ATOM   3049  OH2 TIP4A 763      24.077 -41.499  -4.197  1.00  1.00      A    O
ATOM   3050  H1  TIP4A 763      23.649 -42.283  -4.540  1.00  0.00      A    H
ATOM   3051  H2  TIP4A 763      23.677 -41.364  -3.337  1.00  0.00      A    H
ATOM   3052  OM  TIP4A 763      23.971 -41.581  -4.131  1.00  0.00      A     
ATOM   3053  OH2 TIP4A 764      20.243 -45.591  -9.573  1.00  1.00      A    O
ATOM   3054  H1  TIP4A 764      21.196 -45.672  -9.566  1.00  0.00      A    H
ATOM   3055  H2  TIP4A 764      19.930 -46.389  -9.146  1.00  0.00      A    H
ATOM   3056  OM  TIP4A 764      20.325 -45.704  -9.518  1.00  0.00      A     
ATOM   3057  OH2 TIP4A 765      20.071 -41.590  -9.198  1.00  1.00      A    O
ATOM   3058  H1  TIP4A 765      21.016 -41.527  -9.063  1.00  0.00      A    H
ATOM   3059  H2  TIP4A 765      19.706 -40.867  -8.688  1.00  0.00      A    H
ATOM   3060  OM  TIP4A 765      20.145 -41.489  -9.115  1.00  0.00      A     
ATOM   3061  OH2 TIP4A 766      23.091 -45.922  -9.327  1.00  1.00      A    O
ATOM   3062  H1  TIP4A 766      23.230 -46.659  -8.733  1.00  0.00      A    H
ATOM   3063  H2  TIP4A 766      23.493 -45.176  -8.882  1.00  0.00      A    H
ATOM   3064  OM  TIP4A 766      23.160 -45.920  -9.194  1.00  0.00      A     
ATOM   3065  OH2 TIP4A 767      22.939 -41.506  -9.229  1.00  1.00      A    O
ATOM   3066  H1  TIP4A 767      23.278 -40.780  -8.704  1.00  0.00      A    H
ATOM   3067  H2  TIP4A 767      23.436 -42.269  -8.933  1.00  0.00      A    H
ATOM   3068  OM  TIP4A 767      23.046 -41.510  -9.124  1.00  0.00      A     
ATOM   3069  OH2 TIP4A 768      23.984 -43.708  -8.108  1.00  1.00      A    O
ATOM   3070  H1  TIP4A 768      24.941 -43.686  -8.082  1.00  0.00      A    H
ATOM   3071  H2  TIP4A 768      23.717 -43.624  -7.193  1.00  0.00      A    H
ATOM   3072  OM  TIP4A 768      24.072 -43.694  -7.988  1.00  0.00      A     
ATOM   3073  OH2 TIP4A 769      20.228 -39.363  -5.265  1.00  1.00      A    O
ATOM   3074  H1  TIP4A 769      21.183 -39.296  -5.271  1.00  0.00      A    H
ATOM   3075  H2  TIP4A 769      20.039 -40.038  -4.614  1.00  0.00      A    H
ATOM   3076  OM  TIP4A 769      20.326 -39.441  -5.182  1.00  0.00      A     
ATOM   3077  OH2 TIP4A 770      20.284 -36.860  -8.762  1.00  1.00      A    O
ATOM   3078  H1  TIP4A 770      19.985 -36.925  -9.668  1.00  0.00      A    H
ATOM   3079  H2  TIP4A 770      19.730 -36.181  -8.375  1.00  0.00      A    H
ATOM   3080  OM  TIP4A 770      20.174 -36.782  -8.828  1.00  0.00      A     
ATOM   3081  OH2 TIP4A 771      20.204 -34.455  -5.009  1.00  1.00      A    O
ATOM   3082  H1  TIP4A 771      21.157 -34.454  -4.917  1.00  0.00      A    H
ATOM   3083  H2  TIP4A 771      19.913 -33.716  -4.474  1.00  0.00      A    H
ATOM   3084  OM  TIP4A 771      20.289 -34.360  -4.928  1.00  0.00      A     
ATOM   3085  OH2 TIP4A 772      22.931 -39.229  -5.395  1.00  1.00      A    O
ATOM   3086  H1  TIP4A 772      23.479 -39.951  -5.086  1.00  0.00      A    H
ATOM   3087  H2  TIP4A 772      23.127 -38.507  -4.799  1.00  0.00      A    H
ATOM   3088  OM  TIP4A 772      23.027 -39.230  -5.280  1.00  0.00      A     
ATOM   3089  OH2 TIP4A 773      23.035 -36.875  -8.742  1.00  1.00      A    O
ATOM   3090  H1  TIP4A 773      22.089 -36.770  -8.647  1.00  0.00      A    H
ATOM   3091  H2  TIP4A 773      23.196 -37.796  -8.540  1.00  0.00      A    H
ATOM   3092  OM  TIP4A 773      22.935 -36.979  -8.704  1.00  0.00      A     
ATOM   3093  OH2 TIP4A 774      23.000 -34.732  -4.760  1.00  1.00      A    O
ATOM   3094  H1  TIP4A 774      23.401 -34.087  -4.178  1.00  0.00      A    H
ATOM   3095  H2  TIP4A 774      23.436 -35.555  -4.543  1.00  0.00      A    H
ATOM   3096  OM  TIP4A 774      23.107 -34.755  -4.658  1.00  0.00      A     
ATOM   3097  OH2 TIP4A 775      23.965 -39.326  -8.003  1.00  1.00      A    O
ATOM   3098  H1  TIP4A 775      24.921 -39.366  -7.971  1.00  0.00      A    H
ATOM   3099  H2  TIP4A 775      23.701 -39.191  -7.092  1.00  0.00      A    H
ATOM   3100  OM  TIP4A 775      24.054 -39.314  -7.882  1.00  0.00      A     
ATOM   3101  OH2 TIP4A 776      23.855 -34.655  -7.521  1.00  1.00      A    O
ATOM   3102  H1  TIP4A 776      23.464 -35.453  -7.875  1.00  0.00      A    H
ATOM   3103  H2  TIP4A 776      23.646 -34.679  -6.588  1.00  0.00      A    H
ATOM   3104  OM  TIP4A 776      23.778 -34.760  -7.447  1.00  0.00      A     
ATOM   3105  OH2 TIP4A 777      23.943 -37.146  -3.893  1.00  1.00      A    O
ATOM   3106  H1  TIP4A 777      24.892 -37.216  -3.993  1.00  0.00      A    H
ATOM   3107  H2  TIP4A 777      23.798 -37.171  -2.947  1.00  0.00      A    H
ATOM   3108  OM  TIP4A 777      24.046 -37.158  -3.785  1.00  0.00      A     
ATOM   3109  OH2 TIP4A 778      20.329 -30.192  -4.475  1.00  1.00      A    O
ATOM   3110  H1  TIP4A 778      19.852 -30.107  -5.301  1.00  0.00      A    H
ATOM   3111  H2  TIP4A 778      20.011 -29.466  -3.938  1.00  0.00      A    H
ATOM   3112  OM  TIP4A 778      20.227 -30.088  -4.512  1.00  0.00      A     
ATOM   3113  OH2 TIP4A 779      23.119 -30.251  -4.700  1.00  1.00      A    O
ATOM   3114  H1  TIP4A 779      22.168 -30.199  -4.600  1.00  0.00      A    H
ATOM   3115  H2  TIP4A 779      23.352 -31.105  -4.339  1.00  0.00      A    H
ATOM   3116  OM  TIP4A 779      23.027 -30.353  -4.641  1.00  0.00      A     
ATOM   3117  OH2 TIP4A 780      23.698 -32.671  -3.398  1.00  1.00      A    O
ATOM   3118  H1  TIP4A 780      24.629 -32.471  -3.493  1.00  0.00      A    H
ATOM   3119  H2  TIP4A 780      23.586 -32.857  -2.466  1.00  0.00      A    H
ATOM   3120  OM  TIP4A 780      23.803 -32.669  -3.291  1.00  0.00      A     
ATOM   3121  OH2 TIP4A 781      23.928 -28.357  -3.018  1.00  1.00      A    O
ATOM   3122  H1  TIP4A 781      23.575 -29.133  -3.453  1.00  0.00      A    H
ATOM   3123  H2  TIP4A 781      23.686 -28.467  -2.098  1.00  0.00      A    H
ATOM   3124  OM  TIP4A 781      23.852 -28.470  -2.955  1.00  0.00      A     
ATOM   3125  OH2 TIP4A 782      20.235 -32.312  -8.818  1.00  1.00      A    O
ATOM   3126  H1  TIP4A 782      21.157 -32.541  -8.937  1.00  0.00      A    H
ATOM   3127  H2  TIP4A 782      19.825 -33.121  -8.510  1.00  0.00      A    H
ATOM   3128  OM  TIP4A 782      20.300 -32.445  -8.793  1.00  0.00      A     
ATOM   3129  OH2 TIP4A 783      20.171 -27.911  -8.459  1.00  1.00      A    O
ATOM   3130  H1  TIP4A 783      21.124 -27.987  -8.425  1.00  0.00      A    H
ATOM   3131  H2  TIP4A 783      19.970 -27.156  -7.904  1.00  0.00      A    H
ATOM   3132  OM  TIP4A 783      20.267 -27.824  -8.384  1.00  0.00      A     
ATOM   3133  OH2 TIP4A 784      22.931 -32.327  -8.688  1.00  1.00      A    O
ATOM   3134  H1  TIP4A 784      23.375 -33.172  -8.612  1.00  0.00      A    H
ATOM   3135  H2  TIP4A 784      23.496 -31.716  -8.216  1.00  0.00      A    H
ATOM   3136  OM  TIP4A 784      23.060 -32.357  -8.618  1.00  0.00      A     
ATOM   3137  OH2 TIP4A 785      23.058 -27.792  -8.324  1.00  1.00      A    O
ATOM   3138  H1  TIP4A 785      23.349 -27.181  -7.647  1.00  0.00      A    H
ATOM   3139  H2  TIP4A 785      23.312 -28.655  -7.994  1.00  0.00      A    H
ATOM   3140  OM  TIP4A 785      23.128 -27.825  -8.195  1.00  0.00      A     
ATOM   3141  OH2 TIP4A 786      23.852 -30.192  -7.190  1.00  1.00      A    O
ATOM   3142  H1  TIP4A 786      24.806 -30.167  -7.114  1.00  0.00      A    H
ATOM   3143  H2  TIP4A 786      23.536 -30.125  -6.290  1.00  0.00      A    H
ATOM   3144  OM  TIP4A 786      23.934 -30.180  -7.065  1.00  0.00      A     
ATOM   3145  OH2 TIP4A 787      20.311 -25.900  -4.065  1.00  1.00      A    O
ATOM   3146  H1  TIP4A 787      21.259 -26.027  -4.112  1.00  0.00      A    H
ATOM   3147  H2  TIP4A 787      19.976 -26.721  -3.707  1.00  0.00      A    H
ATOM   3148  OM  TIP4A 787      20.390 -26.021  -4.026  1.00  0.00      A     
ATOM   3149  OH2 TIP4A 788      20.091 -23.682  -8.138  1.00  1.00      A    O
ATOM   3150  H1  TIP4A 788      19.789 -23.350  -8.983  1.00  0.00      A    H
ATOM   3151  H2  TIP4A 788      19.716 -23.081  -7.495  1.00  0.00      A    H
ATOM   3152  OM  TIP4A 788      20.005 -23.563  -8.164  1.00  0.00      A     
ATOM   3153  OH2 TIP4A 789      20.142 -21.591  -3.994  1.00  1.00      A    O
ATOM   3154  H1  TIP4A 789      21.093 -21.526  -4.080  1.00  0.00      A    H
ATOM   3155  H2  TIP4A 789      19.888 -20.795  -3.526  1.00  0.00      A    H
ATOM   3156  OM  TIP4A 789      20.231 -21.480  -3.946  1.00  0.00      A     
ATOM   3157  OH2 TIP4A 790      23.127 -26.013  -4.102  1.00  1.00      A    O
ATOM   3158  H1  TIP4A 790      23.577 -26.823  -3.862  1.00  0.00      A    H
ATOM   3159  H2  TIP4A 790      23.549 -25.338  -3.569  1.00  0.00      A    H
ATOM   3160  OM  TIP4A 790      23.239 -26.029  -4.002  1.00  0.00      A     
ATOM   3161  OH2 TIP4A 791      22.887 -23.197  -8.199  1.00  1.00      A    O
ATOM   3162  H1  TIP4A 791      21.969 -23.467  -8.213  1.00  0.00      A    H
ATOM   3163  H2  TIP4A 791      23.321 -23.847  -7.647  1.00  0.00      A    H
ATOM   3164  OM  TIP4A 791      22.825 -23.315  -8.130  1.00  0.00      A     
ATOM   3165  OH2 TIP4A 792      22.696 -21.028  -4.069  1.00  1.00      A    O
ATOM   3166  H1  TIP4A 792      22.954 -20.207  -3.653  1.00  0.00      A    H
ATOM   3167  H2  TIP4A 792      23.078 -21.709  -3.515  1.00  0.00      A    H
ATOM   3168  OM  TIP4A 792      22.778 -21.010  -3.945  1.00  0.00      A     
ATOM   3169  OH2 TIP4A 793      23.783 -25.379  -6.658  1.00  1.00      A    O
ATOM   3170  H1  TIP4A 793      24.740 -25.359  -6.674  1.00  0.00      A    H
ATOM   3171  H2  TIP4A 793      23.563 -25.549  -5.742  1.00  0.00      A    H
ATOM   3172  OM  TIP4A 793      23.878 -25.399  -6.543  1.00  0.00      A     
ATOM   3173  OH2 TIP4A 794      23.979 -21.292  -6.661  1.00  1.00      A    O
ATOM   3174  H1  TIP4A 794      23.439 -21.845  -7.227  1.00  0.00      A    H
ATOM   3175  H2  TIP4A 794      23.535 -21.309  -5.814  1.00  0.00      A    H
ATOM   3176  OM  TIP4A 794      23.853 -21.366  -6.625  1.00  0.00      A     
ATOM   3177  OH2 TIP4A 795      23.811 -23.390  -2.883  1.00  1.00      A    O
ATOM   3178  H1  TIP4A 795      24.759 -23.267  -2.851  1.00  0.00      A    H
ATOM   3179  H2  TIP4A 795      23.580 -23.710  -2.011  1.00  0.00      A    H
ATOM   3180  OM  TIP4A 795      23.903 -23.414  -2.768  1.00  0.00      A     
ATOM   3181  OH2 TIP4A 796      20.225 -16.828  -3.516  1.00  1.00      A    O
ATOM   3182  H1  TIP4A 796      19.843 -16.816  -4.394  1.00  0.00      A    H
ATOM   3183  H2  TIP4A 796      19.765 -16.134  -3.044  1.00  0.00      A    H
ATOM   3184  OM  TIP4A 796      20.117 -16.738  -3.568  1.00  0.00      A     
ATOM   3185  OH2 TIP4A 797      22.858 -16.570  -3.597  1.00  1.00      A    O
ATOM   3186  H1  TIP4A 797      21.909 -16.689  -3.635  1.00  0.00      A    H
ATOM   3187  H2  TIP4A 797      23.182 -17.359  -3.163  1.00  0.00      A    H
ATOM   3188  OM  TIP4A 797      22.778 -16.686  -3.546  1.00  0.00      A     
ATOM   3189  OH2 TIP4A 798      23.706 -19.018  -2.708  1.00  1.00      A    O
ATOM   3190  H1  TIP4A 798      24.661 -19.075  -2.745  1.00  0.00      A    H
ATOM   3191  H2  TIP4A 798      23.504 -18.964  -1.774  1.00  0.00      A    H
ATOM   3192  OM  TIP4A 798      23.802 -19.018  -2.593  1.00  0.00      A     
ATOM   3193  OH2 TIP4A 799      23.905 -14.626  -1.913  1.00  1.00      A    O
ATOM   3194  H1  TIP4A 799      23.414 -15.178  -2.521  1.00  0.00      A    H
ATOM   3195  H2  TIP4A 799      23.528 -14.818  -1.055  1.00  0.00      A    H
ATOM   3196  OM  TIP4A 799      23.794 -14.721  -1.881  1.00  0.00      A     
ATOM   3197  OH2 TIP4A 800      20.064 -18.921  -7.590  1.00  1.00      A    O
ATOM   3198  H1  TIP4A 800      21.019 -18.919  -7.527  1.00  0.00      A    H
ATOM   3199  H2  TIP4A 800      19.797 -19.737  -7.167  1.00  0.00      A    H
ATOM   3200  OM  TIP4A 800      20.152 -19.026  -7.528  1.00  0.00      A     
ATOM   3201  OH2 TIP4A 801      19.975 -14.364  -7.243  1.00  1.00      A    O
ATOM   3202  H1  TIP4A 801      20.930 -14.302  -7.206  1.00  0.00      A    H
ATOM   3203  H2  TIP4A 801      19.668 -13.497  -6.979  1.00  0.00      A    H
ATOM   3204  OM  TIP4A 801      20.058 -14.245  -7.206  1.00  0.00      A     
ATOM   3205  OH2 TIP4A 802      22.649 -18.957  -7.580  1.00  1.00      A    O
ATOM   3206  H1  TIP4A 802      23.316 -19.567  -7.264  1.00  0.00      A    H
ATOM   3207  H2  TIP4A 802      22.846 -18.134  -7.132  1.00  0.00      A    H
ATOM   3208  OM  TIP4A 802      22.760 -18.930  -7.482  1.00  0.00      A     
ATOM   3209  OH2 TIP4A 803      22.688 -13.957  -7.594  1.00  1.00      A    O
ATOM   3210  H1  TIP4A 803      22.963 -13.188  -7.094  1.00  0.00      A    H
ATOM   3211  H2  TIP4A 803      23.169 -14.683  -7.198  1.00  0.00      A    H
ATOM   3212  OM  TIP4A 803      22.785 -13.951  -7.479  1.00  0.00      A     
ATOM   3213  OH2 TIP4A 804      23.639 -16.792  -6.140  1.00  1.00      A    O
ATOM   3214  H1  TIP4A 804      24.593 -16.806  -6.074  1.00  0.00      A    H
ATOM   3215  H2  TIP4A 804      23.338 -16.629  -5.246  1.00  0.00      A    H
ATOM   3216  OM  TIP4A 804      23.722 -16.773  -6.017  1.00  0.00      A     
ATOM   3217  OH2 TIP4A 805      20.031 -12.289  -3.432  1.00  1.00      A    O
ATOM   3218  H1  TIP4A 805      20.959 -12.287  -3.197  1.00  0.00      A    H
ATOM   3219  H2  TIP4A 805      19.724 -13.162  -3.186  1.00  0.00      A    H
ATOM   3220  OM  TIP4A 805      20.111 -12.401  -3.370  1.00  0.00      A     
ATOM   3221  OH2 TIP4A 806      20.074  -9.649  -7.273  1.00  1.00      A    O
ATOM   3222  H1  TIP4A 806      19.808  -9.426  -8.164  1.00  0.00      A    H
ATOM   3223  H2  TIP4A 806      19.787  -8.906  -6.742  1.00  0.00      A    H
ATOM   3224  OM  TIP4A 806      20.003  -9.526  -7.319  1.00  0.00      A     
ATOM   3225  OH2 TIP4A 807      20.391  -7.629  -2.984  1.00  1.00      A    O
ATOM   3226  H1  TIP4A 807      21.339  -7.614  -2.853  1.00  0.00      A    H
ATOM   3227  H2  TIP4A 807      20.053  -6.987  -2.358  1.00  0.00      A    H
ATOM   3228  OM  TIP4A 807      20.469  -7.544  -2.887  1.00  0.00      A     
ATOM   3229  OH2 TIP4A 808      22.793 -12.132  -3.257  1.00  1.00      A    O
ATOM   3230  H1  TIP4A 808      23.203 -12.828  -2.744  1.00  0.00      A    H
ATOM   3231  H2  TIP4A 808      23.138 -11.322  -2.882  1.00  0.00      A    H
ATOM   3232  OM  TIP4A 808      22.890 -12.118  -3.144  1.00  0.00      A     
ATOM   3233  OH2 TIP4A 809      22.842  -9.917  -6.835  1.00  1.00      A    O
ATOM   3234  H1  TIP4A 809      21.892 -10.020  -6.785  1.00  0.00      A    H
ATOM   3235  H2  TIP4A 809      23.191 -10.762  -6.552  1.00  0.00      A    H
ATOM   3236  OM  TIP4A 809      22.765 -10.038  -6.792  1.00  0.00      A     
ATOM   3237  OH2 TIP4A 810      22.993  -8.004  -3.084  1.00  1.00      A    O
ATOM   3238  H1  TIP4A 810      23.402  -7.211  -2.736  1.00  0.00      A    H
ATOM   3239  H2  TIP4A 810      23.234  -8.690  -2.461  1.00  0.00      A    H
ATOM   3240  OM  TIP4A 810      23.076  -7.990  -2.959  1.00  0.00      A     
ATOM   3241  OH2 TIP4A 811      23.700 -12.154  -5.739  1.00  1.00      A    O
ATOM   3242  H1  TIP4A 811      24.637 -12.013  -5.607  1.00  0.00      A    H
ATOM   3243  H2  TIP4A 811      23.358 -12.326  -4.861  1.00  0.00      A    H
ATOM   3244  OM  TIP4A 811      23.776 -12.157  -5.610  1.00  0.00      A     
ATOM   3245  OH2 TIP4A 812      23.983  -7.590  -5.705  1.00  1.00      A    O
ATOM   3246  H1  TIP4A 812      23.459  -8.217  -6.201  1.00  0.00      A    H
ATOM   3247  H2  TIP4A 812      23.802  -7.798  -4.788  1.00  0.00      A    H
ATOM   3248  OM  TIP4A 812      23.893  -7.696  -5.651  1.00  0.00      A     
ATOM   3249  OH2 TIP4A 813      23.909 -10.151  -1.844  1.00  1.00      A    O
ATOM   3250  H1  TIP4A 813      24.859 -10.247  -1.779  1.00  0.00      A    H
ATOM   3251  H2  TIP4A 813      23.590 -10.309  -0.956  1.00  0.00      A    H
ATOM   3252  OM  TIP4A 813      23.989 -10.184  -1.722  1.00  0.00      A     
ATOM   3253  OH2 TIP4A 814      20.032  -3.127  -2.874  1.00  1.00      A    O
ATOM   3254  H1  TIP4A 814      19.821  -3.054  -3.805  1.00  0.00      A    H
ATOM   3255  H2  TIP4A 814      20.988  -3.137  -2.845  1.00  0.00      A    H
ATOM   3256  OM  TIP4A 814      20.127  -3.120  -2.990  1.00  0.00      A     
ATOM   3257  OH2 TIP4A 815      22.605  -3.276  -2.922  1.00  1.00      A    O
ATOM   3258  H1  TIP4A 815      23.203  -3.252  -3.668  1.00  0.00      A    H
ATOM   3259  H2  TIP4A 815      22.679  -4.168  -2.583  1.00  0.00      A    H
ATOM   3260  OM  TIP4A 815      22.691  -3.387  -2.973  1.00  0.00      A     
ATOM   3261  OH2 TIP4A 816      23.880  -5.546  -1.794  1.00  1.00      A    O
ATOM   3262  H1  TIP4A 816      24.833  -5.625  -1.747  1.00  0.00      A    H
ATOM   3263  H2  TIP4A 816      23.602  -5.445  -0.883  1.00  0.00      A    H
ATOM   3264  OM  TIP4A 816      23.966  -5.543  -1.672  1.00  0.00      A     
ATOM   3265  OH2 TIP4A 817      23.777  -1.061  -1.474  1.00  1.00      A    O
ATOM   3266  H1  TIP4A 817      23.322  -1.790  -1.896  1.00  0.00      A    H
ATOM   3267  H2  TIP4A 817      23.478  -1.086  -0.565  1.00  0.00      A    H
ATOM   3268  OM  TIP4A 817      23.681  -1.159  -1.411  1.00  0.00      A     
ATOM   3269  OH2 TIP4A 818      20.316  -5.054  -6.903  1.00  1.00      A    O
ATOM   3270  H1  TIP4A 818      21.193  -5.347  -7.150  1.00  0.00      A    H
ATOM   3271  H2  TIP4A 818      19.948  -5.787  -6.411  1.00  0.00      A    H
ATOM   3272  OM  TIP4A 818      20.381  -5.185  -6.871  1.00  0.00      A     
ATOM   3273  OH2 TIP4A 819      20.455  -0.468  -6.616  1.00  1.00      A    O
ATOM   3274  H1  TIP4A 819      20.064  -0.253  -7.463  1.00  0.00      A    H
ATOM   3275  H2  TIP4A 819      20.029   0.125  -5.997  1.00  0.00      A    H
ATOM   3276  OM  TIP4A 819      20.350  -0.365  -6.646  1.00  0.00      A     
ATOM   3277  OH2 TIP4A 820      23.125  -5.346  -7.016  1.00  1.00      A    O
ATOM   3278  H1  TIP4A 820      23.476  -6.131  -6.595  1.00  0.00      A    H
ATOM   3279  H2  TIP4A 820      23.332  -4.635  -6.410  1.00  0.00      A    H
ATOM   3280  OM  TIP4A 820      23.197  -5.356  -6.884  1.00  0.00      A     
ATOM   3281  OH2 TIP4A 821      23.078  -0.694  -6.498  1.00  1.00      A    O
ATOM   3282  H1  TIP4A 821      23.559   0.012  -6.066  1.00  0.00      A    H
ATOM   3283  H2  TIP4A 821      22.165  -0.407  -6.482  1.00  0.00      A    H
ATOM   3284  OM  TIP4A 821      23.023  -0.566  -6.440  1.00  0.00      A     
ATOM   3285  OH2 TIP4A 822      24.078  -2.910  -5.382  1.00  1.00      A    O
ATOM   3286  H1  TIP4A 822      25.023  -2.936  -5.530  1.00  0.00      A    H
ATOM   3287  H2  TIP4A 822      23.776  -2.159  -5.894  1.00  0.00      A    H
ATOM   3288  OM  TIP4A 822      24.160  -2.817  -5.466  1.00  0.00      A     
ATOM   3289  OH2 TIP4A 823      20.073   1.216  -2.382  1.00  1.00      A    O
ATOM   3290  H1  TIP4A 823      20.992   0.950  -2.436  1.00  0.00      A    H
ATOM   3291  H2  TIP4A 823      19.609   0.420  -2.122  1.00  0.00      A    H
ATOM   3292  OM  TIP4A 823      20.131   1.080  -2.356  1.00  0.00      A     
ATOM   3293  OH2 TIP4A 824      19.986   3.999  -6.255  1.00  1.00      A    O
ATOM   3294  H1  TIP4A 824      20.934   3.983  -6.127  1.00  0.00      A    H
ATOM   3295  H2  TIP4A 824      19.702   4.815  -5.842  1.00  0.00      A    H
ATOM   3296  OM  TIP4A 824      20.071   4.102  -6.186  1.00  0.00      A     
ATOM   3297  OH2 TIP4A 825      20.265   5.711  -2.226  1.00  1.00      A    O
ATOM   3298  H1  TIP4A 825      21.221   5.731  -2.263  1.00  0.00      A    H
ATOM   3299  H2  TIP4A 825      20.028   6.498  -1.733  1.00  0.00      A    H
ATOM   3300  OM  TIP4A 825      20.357   5.815  -2.168  1.00  0.00      A     
ATOM   3301  OH2 TIP4A 826      22.813   1.142  -2.494  1.00  1.00      A    O
ATOM   3302  H1  TIP4A 826      23.187   0.366  -2.077  1.00  0.00      A    H
ATOM   3303  H2  TIP4A 826      22.975   1.851  -1.872  1.00  0.00      A    H
ATOM   3304  OM  TIP4A 826      22.882   1.133  -2.361  1.00  0.00      A     
ATOM   3305  OH2 TIP4A 827      22.839   3.647  -5.986  1.00  1.00      A    O
ATOM   3306  H1  TIP4A 827      23.317   3.623  -6.814  1.00  0.00      A    H
ATOM   3307  H2  TIP4A 827      23.067   2.825  -5.553  1.00  0.00      A    H
ATOM   3308  OM  TIP4A 827      22.929   3.539  -6.036  1.00  0.00      A     
ATOM   3309  OH2 TIP4A 828      22.942   5.620  -2.231  1.00  1.00      A    O
ATOM   3310  H1  TIP4A 828      23.325   6.368  -1.774  1.00  0.00      A    H
ATOM   3311  H2  TIP4A 828      23.138   4.870  -1.669  1.00  0.00      A    H
ATOM   3312  OM  TIP4A 828      23.016   5.620  -2.100  1.00  0.00      A     
ATOM   3313  OH2 TIP4A 829      23.928   1.336  -5.071  1.00  1.00      A    O
ATOM   3314  H1  TIP4A 829      24.881   1.385  -5.149  1.00  0.00      A    H
ATOM   3315  H2  TIP4A 829      23.777   0.938  -4.214  1.00  0.00      A    H
ATOM   3316  OM  TIP4A 829      24.031   1.292  -4.972  1.00  0.00      A     
ATOM   3317  OH2 TIP4A 830      23.892   5.671  -4.709  1.00  1.00      A    O
ATOM   3318  H1  TIP4A 830      23.420   4.886  -4.989  1.00  0.00      A    H
ATOM   3319  H2  TIP4A 830      23.708   5.740  -3.771  1.00  0.00      A    H
ATOM   3320  OM  TIP4A 830      23.808   5.579  -4.624  1.00  0.00      A     
ATOM   3321  OH2 TIP4A 831      23.558   3.231  -0.999  1.00  1.00      A    O
ATOM   3322  H1  TIP4A 831      24.475   3.351  -0.752  1.00  0.00      A    H
ATOM   3323  H2  TIP4A 831      23.089   3.178  -0.167  1.00  0.00      A    H
ATOM   3324  OM  TIP4A 831      23.615   3.240  -0.861  1.00  0.00      A     
ATOM   3325  OH2 TIP4A 832      20.260  10.041  -1.781  1.00  1.00      A    O
ATOM   3326  H1  TIP4A 832      20.002  10.300  -2.666  1.00  0.00      A    H
ATOM   3327  H2  TIP4A 832      21.216  10.074  -1.790  1.00  0.00      A    H
ATOM   3328  OM  TIP4A 832      20.349  10.078  -1.895  1.00  0.00      A     
ATOM   3329  OH2 TIP4A 833      23.015  10.194  -1.798  1.00  1.00      A    O
ATOM   3330  H1  TIP4A 833      23.204  10.184  -2.735  1.00  0.00      A    H
ATOM   3331  H2  TIP4A 833      23.281   9.327  -1.491  1.00  0.00      A    H
ATOM   3332  OM  TIP4A 833      23.073  10.082  -1.878  1.00  0.00      A     
ATOM   3333  OH2 TIP4A 834      23.893   7.853  -0.925  1.00  1.00      A    O
ATOM   3334  H1  TIP4A 834      24.769   8.240  -0.933  1.00  0.00      A    H
ATOM   3335  H2  TIP4A 834      23.590   7.964  -0.025  1.00  0.00      A    H
ATOM   3336  OM  TIP4A 834      23.967   7.917  -0.810  1.00  0.00      A     
ATOM   3337  OH2 TIP4A 835      20.187   8.184  -5.914  1.00  1.00      A    O
ATOM   3338  H1  TIP4A 835      21.094   7.958  -6.121  1.00  0.00      A    H
ATOM   3339  H2  TIP4A 835      19.836   7.402  -5.487  1.00  0.00      A    H
ATOM   3340  OM  TIP4A 835      20.259   8.055  -5.885  1.00  0.00      A     
ATOM   3341  OH2 TIP4A 836      23.014   8.035  -5.853  1.00  1.00      A    O
ATOM   3342  H1  TIP4A 836      23.494   7.265  -5.549  1.00  0.00      A    H
ATOM   3343  H2  TIP4A 836      23.443   8.773  -5.419  1.00  0.00      A    H
ATOM   3344  OM  TIP4A 836      23.130   8.030  -5.759  1.00  0.00      A     
ATOM   3345  OH2 TIP4A 837      23.761  10.297  -4.430  1.00  1.00      A    O
ATOM   3346  H1  TIP4A 837      24.717  10.330  -4.405  1.00  0.00      A    H
ATOM   3347  H2  TIP4A 837      23.504  11.124  -4.839  1.00  0.00      A    H
ATOM   3348  OM  TIP4A 837      23.851  10.407  -4.479  1.00  0.00      A     
ATOM   3349  OH2 TIP4A 838     -24.941  12.456  -0.424  1.00  1.00      A    O
ATOM   3350  H1  TIP4A 838     -25.879  12.556  -0.586  1.00  0.00      A    H
ATOM   3351  H2  TIP4A 838     -24.533  13.154  -0.937  1.00  0.00      A    H
ATOM   3352  OM  TIP4A 838     -25.009  12.559  -0.510  1.00  0.00      A     
ATOM   3353  OH2 TIP4A 839     -24.744  17.028  -0.231  1.00  1.00      A    O
ATOM   3354  H1  TIP4A 839     -25.692  16.895  -0.258  1.00  0.00      A    H
ATOM   3355  H2  TIP4A 839     -24.532  17.053   0.702  1.00  0.00      A    H
ATOM   3356  OM  TIP4A 839     -24.838  17.014  -0.115  1.00  0.00      A     
ATOM   3357  OH2 TIP4A 840     -24.981  15.207  -4.014  1.00  1.00      A    O
ATOM   3358  H1  TIP4A 840     -24.709  14.480  -4.575  1.00  0.00      A    H
ATOM   3359  H2  TIP4A 840     -24.600  15.982  -4.426  1.00  0.00      A    H
ATOM   3360  OM  TIP4A 840     -24.898  15.213  -4.138  1.00  0.00      A     
ATOM   3361  OH2 TIP4A 841     -24.964  19.868  -4.041  1.00  1.00      A    O
ATOM   3362  H1  TIP4A 841     -24.502  19.515  -3.280  1.00  0.00      A    H
ATOM   3363  H2  TIP4A 841     -24.314  20.411  -4.486  1.00  0.00      A    H
ATOM   3364  OM  TIP4A 841     -24.822  19.892  -4.000  1.00  0.00      A     
ATOM   3365  OH2 TIP4A 842     -24.826  24.143  -3.365  1.00  1.00      A    O
ATOM   3366  H1  TIP4A 842     -25.774  24.097  -3.244  1.00  0.00      A    H
ATOM   3367  H2  TIP4A 842     -24.473  24.185  -2.475  1.00  0.00      A    H
ATOM   3368  OM  TIP4A 842     -24.902  24.143  -3.235  1.00  0.00      A     
ATOM   3369  OH2 TIP4A 843     -24.763  21.545   0.316  1.00  1.00      A    O
ATOM   3370  H1  TIP4A 843     -24.389  20.992  -0.369  1.00  0.00      A    H
ATOM   3371  H2  TIP4A 843     -24.512  22.435   0.070  1.00  0.00      A    H
ATOM   3372  OM  TIP4A 843     -24.683  21.588   0.197  1.00  0.00      A     
ATOM   3373  OH2 TIP4A 844     -25.115  26.429   0.699  1.00  1.00      A    O
ATOM   3374  H1  TIP4A 844     -24.751  26.336   1.579  1.00  0.00      A    H
ATOM   3375  H2  TIP4A 844     -24.646  27.174   0.322  1.00  0.00      A    H
ATOM   3376  OM  TIP4A 844     -25.009  26.512   0.763  1.00  0.00      A     
ATOM   3377  OH2 TIP4A 845     -24.812  30.592   0.800  1.00  1.00      A    O
ATOM   3378  H1  TIP4A 845     -25.755  30.619   0.964  1.00  0.00      A    H
ATOM   3379  H2  TIP4A 845     -24.424  30.432   1.660  1.00  0.00      A    H
ATOM   3380  OM  TIP4A 845     -24.883  30.574   0.931  1.00  0.00      A     
ATOM   3381  OH2 TIP4A 846     -24.952  28.557  -3.150  1.00  1.00      A    O
ATOM   3382  H1  TIP4A 846     -24.644  27.783  -3.622  1.00  0.00      A    H
ATOM   3383  H2  TIP4A 846     -24.573  29.296  -3.626  1.00  0.00      A    H
ATOM   3384  OM  TIP4A 846     -24.864  28.552  -3.271  1.00  0.00      A     
ATOM   3385  OH2 TIP4A 847     -25.039  33.096  -3.126  1.00  1.00      A    O
ATOM   3386  H1  TIP4A 847     -24.595  33.123  -2.279  1.00  0.00      A    H
ATOM   3387  H2  TIP4A 847     -24.792  33.916  -3.553  1.00  0.00      A    H
ATOM   3388  OM  TIP4A 847     -24.951  33.205  -3.072  1.00  0.00      A     
ATOM   3389  OH2 TIP4A 848     -24.907  37.679  -2.760  1.00  1.00      A    O
ATOM   3390  H1  TIP4A 848     -25.859  37.714  -2.669  1.00  0.00      A    H
ATOM   3391  H2  TIP4A 848     -24.579  37.670  -1.861  1.00  0.00      A    H
ATOM   3392  OM  TIP4A 848     -24.987  37.682  -2.634  1.00  0.00      A     
ATOM   3393  OH2 TIP4A 849     -24.888  35.097   1.256  1.00  1.00      A    O
ATOM   3394  H1  TIP4A 849     -24.704  34.335   0.705  1.00  0.00      A    H
ATOM   3395  H2  TIP4A 849     -24.578  35.844   0.743  1.00  0.00      A    H
ATOM   3396  OM  TIP4A 849     -24.825  35.095   1.119  1.00  0.00      A     
ATOM   3397  OH2 TIP4A 850     -24.914  40.013   1.135  1.00  1.00      A    O
ATOM   3398  H1  TIP4A 850     -24.605  39.927   2.036  1.00  0.00      A    H
ATOM   3399  H2  TIP4A 850     -24.435  40.765   0.787  1.00  0.00      A    H
ATOM   3400  OM  TIP4A 850     -24.813  40.098   1.206  1.00  0.00      A     
ATOM   3401  OH2 TIP4A 851     -24.760  44.086   1.763  1.00  1.00      A    O
ATOM   3402  H1  TIP4A 851     -25.706  44.207   1.836  1.00  0.00      A    H
ATOM   3403  H2  TIP4A 851     -24.471  43.906   2.658  1.00  0.00      A    H
ATOM   3404  OM  TIP4A 851     -24.844  44.078   1.886  1.00  0.00      A     
ATOM   3405  OH2 TIP4A 852     -25.091  42.042  -2.524  1.00  1.00      A    O
ATOM   3406  H1  TIP4A 852     -24.821  41.280  -3.037  1.00  0.00      A    H
ATOM   3407  H2  TIP4A 852     -24.800  42.794  -3.040  1.00  0.00      A    H
ATOM   3408  OM  TIP4A 852     -25.019  42.041  -2.657  1.00  0.00      A     
ATOM   3409  OH2 TIP4A 853     -24.969  46.640  -2.091  1.00  1.00      A    O
ATOM   3410  H1  TIP4A 853     -24.565  46.704  -1.225  1.00  0.00      A    H
ATOM   3411  H2  TIP4A 853     -24.684  47.432  -2.547  1.00  0.00      A    H
ATOM   3412  OM  TIP4A 853     -24.881  46.750  -2.038  1.00  0.00      A     
ATOM   3413  OH2 TIP4A 854     -24.893  51.116  -1.906  1.00  1.00      A    O
ATOM   3414  H1  TIP4A 854     -25.834  51.092  -2.079  1.00  0.00      A    H
ATOM   3415  H2  TIP4A 854     -24.520  50.477  -2.513  1.00  0.00      A    H
ATOM   3416  OM  TIP4A 854     -24.965  51.031  -2.006  1.00  0.00      A     
ATOM   3417  OH2 TIP4A 855     -24.798  48.750   2.000  1.00  1.00      A    O
ATOM   3418  H1  TIP4A 855     -24.489  47.987   1.513  1.00  0.00      A    H
ATOM   3419  H2  TIP4A 855     -24.437  49.499   1.525  1.00  0.00      A    H
ATOM   3420  OM  TIP4A 855     -24.712  48.748   1.877  1.00  0.00      A     
ATOM   3421  OH2 TIP4A 856     -24.902  52.892   2.192  1.00  1.00      A    O
ATOM   3422  H1  TIP4A 856     -24.418  53.657   1.885  1.00  0.00      A    H
ATOM   3423  H2  TIP4A 856     -24.581  52.172   1.649  1.00  0.00      A    H
ATOM   3424  OM  TIP4A 856     -24.799  52.897   2.083  1.00  0.00      A     
ATOM   3425  OH2 TIP4A 857     -24.812  57.465   2.280  1.00  1.00      A    O
ATOM   3426  H1  TIP4A 857     -25.756  57.619   2.266  1.00  0.00      A    H
ATOM   3427  H2  TIP4A 857     -24.574  57.516   3.206  1.00  0.00      A    H
ATOM   3428  OM  TIP4A 857     -24.902  57.491   2.397  1.00  0.00      A     
ATOM   3429  OH2 TIP4A 858     -24.905  55.789  -1.548  1.00  1.00      A    O
ATOM   3430  H1  TIP4A 858     -24.598  55.025  -2.036  1.00  0.00      A    H
ATOM   3431  H2  TIP4A 858     -24.692  56.534  -2.110  1.00  0.00      A    H
ATOM   3432  OM  TIP4A 858     -24.838  55.787  -1.682  1.00  0.00      A     
ATOM   3433  OH2 TIP4A 859     -24.904  60.038  -1.264  1.00  1.00      A    O
ATOM   3434  H1  TIP4A 859     -24.686  60.152  -0.339  1.00  0.00      A    H
ATOM   3435  H2  TIP4A 859     -24.583  60.834  -1.686  1.00  0.00      A    H
ATOM   3436  OM  TIP4A 859     -24.835  60.154  -1.200  1.00  0.00      A     
ATOM   3437  OH2 TIP4A 860     -24.911  62.225   2.714  1.00  1.00      A    O
ATOM   3438  H1  TIP4A 860     -24.642  61.552   2.091  1.00  0.00      A    H
ATOM   3439  H2  TIP4A 860     -24.797  63.050   2.241  1.00  0.00      A    H
ATOM   3440  OM  TIP4A 860     -24.862  62.245   2.574  1.00  0.00      A     
ATOM   3441  OH2 TIP4A 861     -23.787  14.592  -1.539  1.00  1.00      A    O
ATOM   3442  H1  TIP4A 861     -24.205  14.689  -2.395  1.00  0.00      A    H
ATOM   3443  H2  TIP4A 861     -24.095  15.344  -1.035  1.00  0.00      A    H
ATOM   3444  OM  TIP4A 861     -23.880  14.701  -1.584  1.00  0.00      A     
ATOM   3445  OH2 TIP4A 862     -21.112  14.934  -1.627  1.00  1.00      A    O
ATOM   3446  H1  TIP4A 862     -22.054  14.779  -1.699  1.00  0.00      A    H
ATOM   3447  H2  TIP4A 862     -20.756  14.104  -1.311  1.00  0.00      A    H
ATOM   3448  OM  TIP4A 862     -21.187  14.808  -1.596  1.00  0.00      A     
ATOM   3449  OH2 TIP4A 863     -20.352  12.532  -0.637  1.00  1.00      A    O
ATOM   3450  H1  TIP4A 863     -20.742  12.444   0.232  1.00  0.00      A    H
ATOM   3451  H2  TIP4A 863     -20.692  11.785  -1.130  1.00  0.00      A    H
ATOM   3452  OM  TIP4A 863     -20.445  12.425  -0.589  1.00  0.00      A     
ATOM   3453  OH2 TIP4A 864     -20.319  17.075  -0.131  1.00  1.00      A    O
ATOM   3454  H1  TIP4A 864     -20.730  16.390  -0.659  1.00  0.00      A    H
ATOM   3455  H2  TIP4A 864     -20.931  17.223   0.589  1.00  0.00      A    H
ATOM   3456  OM  TIP4A 864     -20.450  17.006  -0.106  1.00  0.00      A     
ATOM   3457  OH2 TIP4A 865     -17.675  12.373  -0.560  1.00  1.00      A    O
ATOM   3458  H1  TIP4A 865     -17.298  13.169  -0.933  1.00  0.00      A    H
ATOM   3459  H2  TIP4A 865     -18.621  12.508  -0.609  1.00  0.00      A    H
ATOM   3460  OM  TIP4A 865     -17.748  12.492  -0.614  1.00  0.00      A     
ATOM   3461  OH2 TIP4A 866     -17.572  16.924  -0.226  1.00  1.00      A    O
ATOM   3462  H1  TIP4A 866     -18.513  16.802  -0.349  1.00  0.00      A    H
ATOM   3463  H2  TIP4A 866     -17.451  16.918   0.724  1.00  0.00      A    H
ATOM   3464  OM  TIP4A 866     -17.677  16.907  -0.120  1.00  0.00      A     
ATOM   3465  OH2 TIP4A 867     -23.848  12.874  -5.513  1.00  1.00      A    O
ATOM   3466  H1  TIP4A 867     -23.990  13.252  -6.381  1.00  0.00      A    H
ATOM   3467  H2  TIP4A 867     -23.790  11.931  -5.670  1.00  0.00      A    H
ATOM   3468  OM  TIP4A 867     -23.859  12.801  -5.644  1.00  0.00      A     
ATOM   3469  OH2 TIP4A 868     -24.126  17.304  -5.247  1.00  1.00      A    O
ATOM   3470  H1  TIP4A 868     -23.192  17.425  -5.420  1.00  0.00      A    H
ATOM   3471  H2  TIP4A 868     -24.425  18.159  -4.937  1.00  0.00      A    H
ATOM   3472  OM  TIP4A 868     -24.045  17.429  -5.229  1.00  0.00      A     
ATOM   3473  OH2 TIP4A 869     -21.281  12.676  -6.019  1.00  1.00      A    O
ATOM   3474  H1  TIP4A 869     -22.189  12.759  -5.727  1.00  0.00      A    H
ATOM   3475  H2  TIP4A 869     -20.814  13.365  -5.546  1.00  0.00      A    H
ATOM   3476  OM  TIP4A 869     -21.338  12.775  -5.922  1.00  0.00      A     
ATOM   3477  OH2 TIP4A 870     -21.275  17.506  -5.304  1.00  1.00      A    O
ATOM   3478  H1  TIP4A 870     -20.823  18.172  -4.786  1.00  0.00      A    H
ATOM   3479  H2  TIP4A 870     -20.867  16.680  -5.042  1.00  0.00      A    H
ATOM   3480  OM  TIP4A 870     -21.165  17.485  -5.204  1.00  0.00      A     
ATOM   3481  OH2 TIP4A 871     -20.227  14.898  -4.552  1.00  1.00      A    O
ATOM   3482  H1  TIP4A 871     -19.284  14.890  -4.389  1.00  0.00      A    H
ATOM   3483  H2  TIP4A 871     -20.621  14.831  -3.681  1.00  0.00      A    H
ATOM   3484  OM  TIP4A 871     -20.157  14.889  -4.419  1.00  0.00      A     
ATOM   3485  OH2 TIP4A 872     -17.525  14.991  -4.233  1.00  1.00      A    O
ATOM   3486  H1  TIP4A 872     -17.168  14.463  -4.948  1.00  0.00      A    H
ATOM   3487  H2  TIP4A 872     -17.294  15.891  -4.460  1.00  0.00      A    H
ATOM   3488  OM  TIP4A 872     -17.450  15.039  -4.354  1.00  0.00      A     
ATOM   3489  OH2 TIP4A 873     -23.885  19.455  -1.514  1.00  1.00      A    O
ATOM   3490  H1  TIP4A 873     -22.951  19.265  -1.423  1.00  0.00      A    H
ATOM   3491  H2  TIP4A 873     -24.323  18.711  -1.101  1.00  0.00      A    H
ATOM   3492  OM  TIP4A 873     -23.821  19.336  -1.450  1.00  0.00      A     
ATOM   3493  OH2 TIP4A 874     -23.915  22.334  -5.073  1.00  1.00      A    O
ATOM   3494  H1  TIP4A 874     -24.424  22.086  -5.844  1.00  0.00      A    H
ATOM   3495  H2  TIP4A 874     -24.497  22.910  -4.577  1.00  0.00      A    H
ATOM   3496  OM  TIP4A 874     -24.054  22.377  -5.108  1.00  0.00      A     
ATOM   3497  OH2 TIP4A 875     -23.941  24.121  -0.706  1.00  1.00      A    O
ATOM   3498  H1  TIP4A 875     -22.986  24.193  -0.723  1.00  0.00      A    H
ATOM   3499  H2  TIP4A 875     -24.220  24.789  -0.079  1.00  0.00      A    H
ATOM   3500  OM  TIP4A 875     -23.854  24.217  -0.628  1.00  0.00      A     
ATOM   3501  OH2 TIP4A 876     -21.203  19.475  -1.245  1.00  1.00      A    O
ATOM   3502  H1  TIP4A 876     -20.907  18.719  -0.737  1.00  0.00      A    H
ATOM   3503  H2  TIP4A 876     -20.946  20.232  -0.721  1.00  0.00      A    H
ATOM   3504  OM  TIP4A 876     -21.133  19.475  -1.113  1.00  0.00      A     
ATOM   3505  OH2 TIP4A 877     -21.298  21.812  -5.281  1.00  1.00      A    O
ATOM   3506  H1  TIP4A 877     -22.216  22.076  -5.222  1.00  0.00      A    H
ATOM   3507  H2  TIP4A 877     -21.241  21.021  -4.747  1.00  0.00      A    H
ATOM   3508  OM  TIP4A 877     -21.408  21.745  -5.205  1.00  0.00      A     
ATOM   3509  OH2 TIP4A 878     -21.204  24.177  -0.845  1.00  1.00      A    O
ATOM   3510  H1  TIP4A 878     -20.866  25.009  -0.514  1.00  0.00      A    H
ATOM   3511  H2  TIP4A 878     -20.889  23.524  -0.219  1.00  0.00      A    H
ATOM   3512  OM  TIP4A 878     -21.120  24.200  -0.722  1.00  0.00      A     
ATOM   3513  OH2 TIP4A 879     -20.420  19.574  -3.751  1.00  1.00      A    O
ATOM   3514  H1  TIP4A 879     -19.468  19.659  -3.804  1.00  0.00      A    H
ATOM   3515  H2  TIP4A 879     -20.606  19.533  -2.813  1.00  0.00      A    H
ATOM   3516  OM  TIP4A 879     -20.322  19.580  -3.638  1.00  0.00      A     
ATOM   3517  OH2 TIP4A 880     -20.444  24.091  -3.376  1.00  1.00      A    O
ATOM   3518  H1  TIP4A 880     -20.770  23.264  -3.732  1.00  0.00      A    H
ATOM   3519  H2  TIP4A 880     -20.571  24.012  -2.430  1.00  0.00      A    H
ATOM   3520  OM  TIP4A 880     -20.502  23.975  -3.300  1.00  0.00      A     
ATOM   3521  OH2 TIP4A 881     -20.372  21.682  -0.043  1.00  1.00      A    O
ATOM   3522  H1  TIP4A 881     -19.466  21.395   0.069  1.00  0.00      A    H
ATOM   3523  H2  TIP4A 881     -20.754  21.620   0.832  1.00  0.00      A    H
ATOM   3524  OM  TIP4A 881     -20.305  21.637   0.083  1.00  0.00      A     
ATOM   3525  OH2 TIP4A 882     -17.466  19.940  -3.719  1.00  1.00      A    O
ATOM   3526  H1  TIP4A 882     -17.484  19.770  -2.777  1.00  0.00      A    H
ATOM   3527  H2  TIP4A 882     -17.005  20.775  -3.804  1.00  0.00      A    H
ATOM   3528  OM  TIP4A 882     -17.409  20.025  -3.610  1.00  0.00      A     
ATOM   3529  OH2 TIP4A 883     -17.742  24.365  -3.647  1.00  1.00      A    O
ATOM   3530  H1  TIP4A 883     -18.694  24.324  -3.566  1.00  0.00      A    H
ATOM   3531  H2  TIP4A 883     -17.415  24.043  -2.807  1.00  0.00      A    H
ATOM   3532  OM  TIP4A 883     -17.822  24.319  -3.528  1.00  0.00      A     
ATOM   3533  OH2 TIP4A 884     -17.485  21.545   0.347  1.00  1.00      A    O
ATOM   3534  H1  TIP4A 884     -17.205  20.683   0.039  1.00  0.00      A    H
ATOM   3535  H2  TIP4A 884     -17.115  22.159  -0.288  1.00  0.00      A    H
ATOM   3536  OM  TIP4A 884     -17.402  21.514   0.226  1.00  0.00      A     
ATOM   3537  OH2 TIP4A 885     -23.762  28.492  -0.677  1.00  1.00      A    O
ATOM   3538  H1  TIP4A 885     -24.074  28.564  -1.580  1.00  0.00      A    H
ATOM   3539  H2  TIP4A 885     -24.126  29.259  -0.235  1.00  0.00      A    H
ATOM   3540  OM  TIP4A 885     -23.848  28.600  -0.737  1.00  0.00      A     
ATOM   3541  OH2 TIP4A 886     -21.163  28.311  -0.773  1.00  1.00      A    O
ATOM   3542  H1  TIP4A 886     -22.119  28.290  -0.825  1.00  0.00      A    H
ATOM   3543  H2  TIP4A 886     -20.932  27.526  -0.278  1.00  0.00      A    H
ATOM   3544  OM  TIP4A 886     -21.256  28.208  -0.716  1.00  0.00      A     
ATOM   3545  OH2 TIP4A 887     -20.027  26.339   0.483  1.00  1.00      A    O
ATOM   3546  H1  TIP4A 887     -19.083  26.186   0.511  1.00  0.00      A    H
ATOM   3547  H2  TIP4A 887     -20.340  26.069   1.347  1.00  0.00      A    H
ATOM   3548  OM  TIP4A 887     -19.947  26.285   0.597  1.00  0.00      A     
ATOM   3549  OH2 TIP4A 888     -20.633  30.651   0.650  1.00  1.00      A    O
ATOM   3550  H1  TIP4A 888     -20.675  29.798   0.217  1.00  0.00      A    H
ATOM   3551  H2  TIP4A 888     -20.929  30.480   1.544  1.00  0.00      A    H
ATOM   3552  OM  TIP4A 888     -20.676  30.520   0.709  1.00  0.00      A     
ATOM   3553  OH2 TIP4A 889     -17.456  25.905   0.537  1.00  1.00      A    O
ATOM   3554  H1  TIP4A 889     -17.252  26.171   1.434  1.00  0.00      A    H
ATOM   3555  H2  TIP4A 889     -17.190  26.651   0.000  1.00  0.00      A    H
ATOM   3556  OM  TIP4A 889     -17.396  26.034   0.584  1.00  0.00      A     
ATOM   3557  OH2 TIP4A 890     -17.730  30.517   0.707  1.00  1.00      A    O
ATOM   3558  H1  TIP4A 890     -18.663  30.667   0.855  1.00  0.00      A    H
ATOM   3559  H2  TIP4A 890     -17.342  30.541   1.582  1.00  0.00      A    H
ATOM   3560  OM  TIP4A 890     -17.800  30.539   0.838  1.00  0.00      A     
ATOM   3561  OH2 TIP4A 891     -24.043  26.529  -4.717  1.00  1.00      A    O
ATOM   3562  H1  TIP4A 891     -23.097  26.425  -4.618  1.00  0.00      A    H
ATOM   3563  H2  TIP4A 891     -24.397  25.652  -4.575  1.00  0.00      A    H
ATOM   3564  OM  TIP4A 891     -23.967  26.404  -4.687  1.00  0.00      A     
ATOM   3565  OH2 TIP4A 892     -24.037  31.069  -4.413  1.00  1.00      A    O
ATOM   3566  H1  TIP4A 892     -23.085  31.159  -4.442  1.00  0.00      A    H
ATOM   3567  H2  TIP4A 892     -24.317  31.690  -3.740  1.00  0.00      A    H
ATOM   3568  OM  TIP4A 892     -23.951  31.160  -4.331  1.00  0.00      A     
ATOM   3569  OH2 TIP4A 893     -21.335  26.277  -4.601  1.00  1.00      A    O
ATOM   3570  H1  TIP4A 893     -21.131  25.436  -4.191  1.00  0.00      A    H
ATOM   3571  H2  TIP4A 893     -20.835  26.917  -4.096  1.00  0.00      A    H
ATOM   3572  OM  TIP4A 893     -21.245  26.251  -4.484  1.00  0.00      A     
ATOM   3573  OH2 TIP4A 894     -21.192  30.931  -4.340  1.00  1.00      A    O
ATOM   3574  H1  TIP4A 894     -20.768  31.431  -3.642  1.00  0.00      A    H
ATOM   3575  H2  TIP4A 894     -20.734  30.090  -4.345  1.00  0.00      A    H
ATOM   3576  OM  TIP4A 894     -21.079  30.887  -4.251  1.00  0.00      A     
ATOM   3577  OH2 TIP4A 895     -20.137  28.642  -3.477  1.00  1.00      A    O
ATOM   3578  H1  TIP4A 895     -19.186  28.742  -3.509  1.00  0.00      A    H
ATOM   3579  H2  TIP4A 895     -20.339  28.568  -2.543  1.00  0.00      A    H
ATOM   3580  OM  TIP4A 895     -20.041  28.646  -3.361  1.00  0.00      A     
ATOM   3581  OH2 TIP4A 896     -17.408  28.792  -3.470  1.00  1.00      A    O
ATOM   3582  H1  TIP4A 896     -17.161  28.076  -4.055  1.00  0.00      A    H
ATOM   3583  H2  TIP4A 896     -17.079  29.580  -3.903  1.00  0.00      A    H
ATOM   3584  OM  TIP4A 896     -17.334  28.802  -3.599  1.00  0.00      A     
ATOM   3585  OH2 TIP4A 897     -23.873  32.896  -0.349  1.00  1.00      A    O
ATOM   3586  H1  TIP4A 897     -22.921  32.985  -0.290  1.00  0.00      A    H
ATOM   3587  H2  TIP4A 897     -24.060  32.050   0.057  1.00  0.00      A    H
ATOM   3588  OM  TIP4A 897     -23.775  32.799  -0.289  1.00  0.00      A     
ATOM   3589  OH2 TIP4A 898     -24.245  35.479  -4.221  1.00  1.00      A    O
ATOM   3590  H1  TIP4A 898     -23.302  35.505  -4.383  1.00  0.00      A    H
ATOM   3591  H2  TIP4A 898     -24.425  36.275  -3.720  1.00  0.00      A    H
ATOM   3592  OM  TIP4A 898     -24.148  35.584  -4.177  1.00  0.00      A     
ATOM   3593  OH2 TIP4A 899     -24.070  37.555  -0.236  1.00  1.00      A    O
ATOM   3594  H1  TIP4A 899     -23.132  37.607  -0.419  1.00  0.00      A    H
ATOM   3595  H2  TIP4A 899     -24.252  38.322   0.307  1.00  0.00      A    H
ATOM   3596  OM  TIP4A 899     -23.973  37.659  -0.190  1.00  0.00      A     
ATOM   3597  OH2 TIP4A 900     -20.970  33.245  -0.456  1.00  1.00      A    O
ATOM   3598  H1  TIP4A 900     -20.489  32.455  -0.208  1.00  0.00      A    H
ATOM   3599  H2  TIP4A 900     -20.437  33.965  -0.121  1.00  0.00      A    H
ATOM   3600  OM  TIP4A 900     -20.840  33.236  -0.382  1.00  0.00      A     
ATOM   3601  OH2 TIP4A 901     -21.499  35.572  -4.143  1.00  1.00      A    O
ATOM   3602  H1  TIP4A 901     -21.403  35.993  -4.997  1.00  0.00      A    H
ATOM   3603  H2  TIP4A 901     -20.848  34.871  -4.147  1.00  0.00      A    H
ATOM   3604  OM  TIP4A 901     -21.403  35.536  -4.253  1.00  0.00      A     
ATOM   3605  OH2 TIP4A 902     -21.311  37.225  -0.117  1.00  1.00      A    O
ATOM   3606  H1  TIP4A 902     -20.933  38.038   0.218  1.00  0.00      A    H
ATOM   3607  H2  TIP4A 902     -20.871  36.534   0.379  1.00  0.00      A    H
ATOM   3608  OM  TIP4A 902     -21.206  37.240  -0.011  1.00  0.00      A     
ATOM   3609  OH2 TIP4A 903     -20.235  33.130  -3.081  1.00  1.00      A    O
ATOM   3610  H1  TIP4A 903     -19.294  33.165  -2.911  1.00  0.00      A    H
ATOM   3611  H2  TIP4A 903     -20.638  33.171  -2.214  1.00  0.00      A    H
ATOM   3612  OM  TIP4A 903     -20.166  33.139  -2.948  1.00  0.00      A     
ATOM   3613  OH2 TIP4A 904     -20.523  37.768  -2.725  1.00  1.00      A    O
ATOM   3614  H1  TIP4A 904     -21.004  37.222  -3.348  1.00  0.00      A    H
ATOM   3615  H2  TIP4A 904     -20.863  37.511  -1.868  1.00  0.00      A    H
ATOM   3616  OM  TIP4A 904     -20.628  37.666  -2.696  1.00  0.00      A     
ATOM   3617  OH2 TIP4A 905     -19.951  35.068   1.076  1.00  1.00      A    O
ATOM   3618  H1  TIP4A 905     -18.997  35.155   1.086  1.00  0.00      A    H
ATOM   3619  H2  TIP4A 905     -20.200  35.059   2.001  1.00  0.00      A    H
ATOM   3620  OM  TIP4A 905     -19.860  35.079   1.196  1.00  0.00      A     
ATOM   3621  OH2 TIP4A 906     -17.490  33.245  -2.694  1.00  1.00      A    O
ATOM   3622  H1  TIP4A 906     -17.232  33.329  -1.775  1.00  0.00      A    H
ATOM   3623  H2  TIP4A 906     -16.970  33.905  -3.151  1.00  0.00      A    H
ATOM   3624  OM  TIP4A 906     -17.391  33.340  -2.635  1.00  0.00      A     
ATOM   3625  OH2 TIP4A 907     -17.514  37.454  -2.704  1.00  1.00      A    O
ATOM   3626  H1  TIP4A 907     -18.453  37.340  -2.561  1.00  0.00      A    H
ATOM   3627  H2  TIP4A 907     -17.114  37.221  -1.865  1.00  0.00      A    H
ATOM   3628  OM  TIP4A 907     -17.583  37.409  -2.578  1.00  0.00      A     
ATOM   3629  OH2 TIP4A 908     -17.283  35.182   1.361  1.00  1.00      A    O
ATOM   3630  H1  TIP4A 908     -16.941  34.392   0.945  1.00  0.00      A    H
ATOM   3631  H2  TIP4A 908     -17.063  35.888   0.753  1.00  0.00      A    H
ATOM   3632  OM  TIP4A 908     -17.211  35.172   1.231  1.00  0.00      A     
ATOM   3633  OH2 TIP4A 909     -23.792  42.163  -0.091  1.00  1.00      A    O
ATOM   3634  H1  TIP4A 909     -24.122  42.211  -0.988  1.00  0.00      A    H
ATOM   3635  H2  TIP4A 909     -24.236  42.877   0.367  1.00  0.00      A    H
ATOM   3636  OM  TIP4A 909     -23.891  42.260  -0.147  1.00  0.00      A     
ATOM   3637  OH2 TIP4A 910     -20.854  42.139   0.155  1.00  1.00      A    O
ATOM   3638  H1  TIP4A 910     -21.768  42.361   0.329  1.00  0.00      A    H
ATOM   3639  H2  TIP4A 910     -20.776  41.221   0.413  1.00  0.00      A    H
ATOM   3640  OM  TIP4A 910     -20.961  42.050   0.210  1.00  0.00      A     
ATOM   3641  OH2 TIP4A 911     -20.420  39.557   1.045  1.00  1.00      A    O
ATOM   3642  H1  TIP4A 911     -19.486  39.597   1.251  1.00  0.00      A    H
ATOM   3643  H2  TIP4A 911     -20.849  39.462   1.895  1.00  0.00      A    H
ATOM   3644  OM  TIP4A 911     -20.355  39.550   1.180  1.00  0.00      A     
ATOM   3645  OH2 TIP4A 912     -20.039  44.395   1.731  1.00  1.00      A    O
ATOM   3646  H1  TIP4A 912     -20.015  43.550   1.281  1.00  0.00      A    H
ATOM   3647  H2  TIP4A 912     -20.497  44.215   2.552  1.00  0.00      A    H
ATOM   3648  OM  TIP4A 912     -20.095  44.263   1.778  1.00  0.00      A     
ATOM   3649  OH2 TIP4A 913     -17.657  39.603   1.339  1.00  1.00      A    O
ATOM   3650  H1  TIP4A 913     -17.349  39.716   2.238  1.00  0.00      A    H
ATOM   3651  H2  TIP4A 913     -17.484  40.445   0.918  1.00  0.00      A    H
ATOM   3652  OM  TIP4A 913     -17.595  39.725   1.400  1.00  0.00      A     
ATOM   3653  OH2 TIP4A 914     -17.405  44.129   1.373  1.00  1.00      A    O
ATOM   3654  H1  TIP4A 914     -18.264  44.421   1.676  1.00  0.00      A    H
ATOM   3655  H2  TIP4A 914     -16.988  43.761   2.151  1.00  0.00      A    H
ATOM   3656  OM  TIP4A 914     -17.461  44.119   1.511  1.00  0.00      A     
ATOM   3657  OH2 TIP4A 915     -24.076  40.016  -3.943  1.00  1.00      A    O
ATOM   3658  H1  TIP4A 915     -23.133  40.116  -3.809  1.00  0.00      A    H
ATOM   3659  H2  TIP4A 915     -24.309  39.238  -3.435  1.00  0.00      A    H
ATOM   3660  OM  TIP4A 915     -23.985  39.929  -3.860  1.00  0.00      A     
ATOM   3661  OH2 TIP4A 916     -24.090  44.316  -3.766  1.00  1.00      A    O
ATOM   3662  H1  TIP4A 916     -23.133  44.333  -3.740  1.00  0.00      A    H
ATOM   3663  H2  TIP4A 916     -24.361  44.908  -3.065  1.00  0.00      A    H
ATOM   3664  OM  TIP4A 916     -24.002  44.394  -3.674  1.00  0.00      A     
ATOM   3665  OH2 TIP4A 917     -21.290  40.077  -3.784  1.00  1.00      A    O
ATOM   3666  H1  TIP4A 917     -20.950  39.282  -3.376  1.00  0.00      A    H
ATOM   3667  H2  TIP4A 917     -20.841  40.791  -3.332  1.00  0.00      A    H
ATOM   3668  OM  TIP4A 917     -21.189  40.067  -3.675  1.00  0.00      A     
ATOM   3669  OH2 TIP4A 918     -21.141  44.462  -3.721  1.00  1.00      A    O
ATOM   3670  H1  TIP4A 918     -20.809  45.225  -3.249  1.00  0.00      A    H
ATOM   3671  H2  TIP4A 918     -20.727  43.715  -3.291  1.00  0.00      A    H
ATOM   3672  OM  TIP4A 918     -21.046  44.464  -3.606  1.00  0.00      A     
ATOM   3673  OH2 TIP4A 919     -20.223  42.209  -2.416  1.00  1.00      A    O
ATOM   3674  H1  TIP4A 919     -19.280  42.053  -2.366  1.00  0.00      A    H
ATOM   3675  H2  TIP4A 919     -20.501  42.294  -1.505  1.00  0.00      A    H
ATOM   3676  OM  TIP4A 919     -20.137  42.200  -2.292  1.00  0.00      A     
ATOM   3677  OH2 TIP4A 920     -17.447  41.924  -2.520  1.00  1.00      A    O
ATOM   3678  H1  TIP4A 920     -17.134  41.234  -3.105  1.00  0.00      A    H
ATOM   3679  H2  TIP4A 920     -17.136  42.736  -2.920  1.00  0.00      A    H
ATOM   3680  OM  TIP4A 920     -17.368  41.940  -2.646  1.00  0.00      A     
ATOM   3681  OH2 TIP4A 921     -24.013  46.515   0.612  1.00  1.00      A    O
ATOM   3682  H1  TIP4A 921     -23.063  46.560   0.718  1.00  0.00      A    H
ATOM   3683  H2  TIP4A 921     -24.243  45.627   0.884  1.00  0.00      A    H
ATOM   3684  OM  TIP4A 921     -23.921  46.407   0.661  1.00  0.00      A     
ATOM   3685  OH2 TIP4A 922     -24.059  48.810  -3.378  1.00  1.00      A    O
ATOM   3686  H1  TIP4A 922     -23.128  48.909  -3.578  1.00  0.00      A    H
ATOM   3687  H2  TIP4A 922     -24.498  48.923  -4.222  1.00  0.00      A    H
ATOM   3688  OM  TIP4A 922     -23.996  48.837  -3.512  1.00  0.00      A     
ATOM   3689  OH2 TIP4A 923     -24.002  50.924   0.693  1.00  1.00      A    O
ATOM   3690  H1  TIP4A 923     -23.067  51.126   0.739  1.00  0.00      A    H
ATOM   3691  H2  TIP4A 923     -24.230  51.053  -0.228  1.00  0.00      A    H
ATOM   3692  OM  TIP4A 923     -23.911  50.967   0.581  1.00  0.00      A     
ATOM   3693  OH2 TIP4A 924     -21.361  46.530   0.565  1.00  1.00      A    O
ATOM   3694  H1  TIP4A 924     -21.031  45.717   0.947  1.00  0.00      A    H
ATOM   3695  H2  TIP4A 924     -20.862  47.220   1.003  1.00  0.00      A    H
ATOM   3696  OM  TIP4A 924     -21.255  46.514   0.670  1.00  0.00      A     
ATOM   3697  OH2 TIP4A 925     -21.495  48.787  -3.280  1.00  1.00      A    O
ATOM   3698  H1  TIP4A 925     -21.034  48.857  -4.115  1.00  0.00      A    H
ATOM   3699  H2  TIP4A 925     -21.235  47.933  -2.933  1.00  0.00      A    H
ATOM   3700  OM  TIP4A 925     -21.403  48.687  -3.342  1.00  0.00      A     
ATOM   3701  OH2 TIP4A 926     -21.265  50.868   0.503  1.00  1.00      A    O
ATOM   3702  H1  TIP4A 926     -20.975  51.624   1.013  1.00  0.00      A    H
ATOM   3703  H2  TIP4A 926     -21.079  50.114   1.063  1.00  0.00      A    H
ATOM   3704  OM  TIP4A 926     -21.204  50.869   0.640  1.00  0.00      A     
ATOM   3705  OH2 TIP4A 927     -20.248  46.587  -2.084  1.00  1.00      A    O
ATOM   3706  H1  TIP4A 927     -19.337  46.656  -1.797  1.00  0.00      A    H
ATOM   3707  H2  TIP4A 927     -20.737  46.390  -1.285  1.00  0.00      A    H
ATOM   3708  OM  TIP4A 927     -20.194  46.571  -1.945  1.00  0.00      A     
ATOM   3709  OH2 TIP4A 928     -20.484  51.025  -2.070  1.00  1.00      A    O
ATOM   3710  H1  TIP4A 928     -20.801  50.196  -2.429  1.00  0.00      A    H
ATOM   3711  H2  TIP4A 928     -20.823  51.045  -1.175  1.00  0.00      A    H
ATOM   3712  OM  TIP4A 928     -20.568  50.922  -2.001  1.00  0.00      A     
ATOM   3713  OH2 TIP4A 929     -20.133  48.714   2.026  1.00  1.00      A    O
ATOM   3714  H1  TIP4A 929     -19.179  48.791   2.032  1.00  0.00      A    H
ATOM   3715  H2  TIP4A 929     -20.378  48.699   2.951  1.00  0.00      A    H
ATOM   3716  OM  TIP4A 929     -20.042  48.722   2.146  1.00  0.00      A     
ATOM   3717  OH2 TIP4A 930     -17.412  46.419  -2.189  1.00  1.00      A    O
ATOM   3718  H1  TIP4A 930     -17.070  46.581  -1.310  1.00  0.00      A    H
ATOM   3719  H2  TIP4A 930     -17.000  47.090  -2.733  1.00  0.00      A    H
ATOM   3720  OM  TIP4A 930     -17.315  46.526  -2.146  1.00  0.00      A     
ATOM   3721  OH2 TIP4A 931     -17.534  51.325  -1.901  1.00  1.00      A    O
ATOM   3722  H1  TIP4A 931     -18.477  51.219  -1.775  1.00  0.00      A    H
ATOM   3723  H2  TIP4A 931     -17.185  51.431  -1.016  1.00  0.00      A    H
ATOM   3724  OM  TIP4A 931     -17.610  51.324  -1.771  1.00  0.00      A     
ATOM   3725  OH2 TIP4A 932     -17.509  48.578   1.884  1.00  1.00      A    O
ATOM   3726  H1  TIP4A 932     -17.021  47.909   1.403  1.00  0.00      A    H
ATOM   3727  H2  TIP4A 932     -17.148  49.408   1.572  1.00  0.00      A    H
ATOM   3728  OM  TIP4A 932     -17.400  48.598   1.782  1.00  0.00      A     
ATOM   3729  OH2 TIP4A 933     -23.941  55.275   1.100  1.00  1.00      A    O
ATOM   3730  H1  TIP4A 933     -24.292  55.408   0.220  1.00  0.00      A    H
ATOM   3731  H2  TIP4A 933     -24.374  55.941   1.634  1.00  0.00      A    H
ATOM   3732  OM  TIP4A 933     -24.041  55.377   1.056  1.00  0.00      A     
ATOM   3733  OH2 TIP4A 934     -21.301  55.582   1.032  1.00  1.00      A    O
ATOM   3734  H1  TIP4A 934     -22.248  55.483   0.934  1.00  0.00      A    H
ATOM   3735  H2  TIP4A 934     -20.989  54.704   1.248  1.00  0.00      A    H
ATOM   3736  OM  TIP4A 934     -21.383  55.457   1.047  1.00  0.00      A     
ATOM   3737  OH2 TIP4A 935     -20.461  53.073   2.026  1.00  1.00      A    O
ATOM   3738  H1  TIP4A 935     -19.527  53.175   2.207  1.00  0.00      A    H
ATOM   3739  H2  TIP4A 935     -20.869  53.021   2.890  1.00  0.00      A    H
ATOM   3740  OM  TIP4A 935     -20.394  53.079   2.160  1.00  0.00      A     
ATOM   3741  OH2 TIP4A 936     -20.459  57.480   2.747  1.00  1.00      A    O
ATOM   3742  H1  TIP4A 936     -20.692  56.833   2.080  1.00  0.00      A    H
ATOM   3743  H2  TIP4A 936     -21.012  57.263   3.496  1.00  0.00      A    H
ATOM   3744  OM  TIP4A 936     -20.560  57.369   2.758  1.00  0.00      A     
ATOM   3745  OH2 TIP4A 937     -17.498  53.328   2.552  1.00  1.00      A    O
ATOM   3746  H1  TIP4A 937     -17.117  53.465   3.420  1.00  0.00      A    H
ATOM   3747  H2  TIP4A 937     -16.984  53.891   1.973  1.00  0.00      A    H
ATOM   3748  OM  TIP4A 937     -17.383  53.418   2.589  1.00  0.00      A     
ATOM   3749  OH2 TIP4A 938     -17.812  57.924   2.366  1.00  1.00      A    O
ATOM   3750  H1  TIP4A 938     -18.750  57.730   2.371  1.00  0.00      A    H
ATOM   3751  H2  TIP4A 938     -17.500  57.623   3.218  1.00  0.00      A    H
ATOM   3752  OM  TIP4A 938     -17.892  57.861   2.475  1.00  0.00      A     
ATOM   3753  OH2 TIP4A 939     -23.995  53.565  -2.809  1.00  1.00      A    O
ATOM   3754  H1  TIP4A 939     -23.058  53.535  -3.006  1.00  0.00      A    H
ATOM   3755  H2  TIP4A 939     -24.172  52.740  -2.358  1.00  0.00      A    H
ATOM   3756  OM  TIP4A 939     -23.898  53.456  -2.776  1.00  0.00      A     
ATOM   3757  OH2 TIP4A 940     -23.978  57.844  -2.953  1.00  1.00      A    O
ATOM   3758  H1  TIP4A 940     -23.040  57.702  -3.073  1.00  0.00      A    H
ATOM   3759  H2  TIP4A 940     -24.037  58.664  -2.463  1.00  0.00      A    H
ATOM   3760  OM  TIP4A 940     -23.866  57.931  -2.905  1.00  0.00      A     
ATOM   3761  OH2 TIP4A 941     -21.252  53.472  -2.897  1.00  1.00      A    O
ATOM   3762  H1  TIP4A 941     -21.132  52.645  -2.430  1.00  0.00      A    H
ATOM   3763  H2  TIP4A 941     -20.876  54.133  -2.317  1.00  0.00      A    H
ATOM   3764  OM  TIP4A 941     -21.189  53.450  -2.764  1.00  0.00      A     
ATOM   3765  OH2 TIP4A 942     -21.432  57.840  -2.753  1.00  1.00      A    O
ATOM   3766  H1  TIP4A 942     -21.250  58.547  -2.135  1.00  0.00      A    H
ATOM   3767  H2  TIP4A 942     -20.951  57.088  -2.406  1.00  0.00      A    H
ATOM   3768  OM  TIP4A 942     -21.347  57.834  -2.630  1.00  0.00      A     
ATOM   3769  OH2 TIP4A 943     -20.255  55.668  -1.514  1.00  1.00      A    O
ATOM   3770  H1  TIP4A 943     -19.310  55.550  -1.609  1.00  0.00      A    H
ATOM   3771  H2  TIP4A 943     -20.405  55.652  -0.569  1.00  0.00      A    H
ATOM   3772  OM  TIP4A 943     -20.153  55.651  -1.406  1.00  0.00      A     
ATOM   3773  OH2 TIP4A 944     -17.462  55.533  -1.507  1.00  1.00      A    O
ATOM   3774  H1  TIP4A 944     -17.125  54.823  -2.053  1.00  0.00      A    H
ATOM   3775  H2  TIP4A 944     -17.178  56.333  -1.950  1.00  0.00      A    H
ATOM   3776  OM  TIP4A 944     -17.382  55.544  -1.633  1.00  0.00      A     
ATOM   3777  OH2 TIP4A 945     -24.043  59.988   1.495  1.00  1.00      A    O
ATOM   3778  H1  TIP4A 945     -23.090  59.933   1.554  1.00  0.00      A    H
ATOM   3779  H2  TIP4A 945     -24.348  59.105   1.705  1.00  0.00      A    H
ATOM   3780  OM  TIP4A 945     -23.960  59.868   1.529  1.00  0.00      A     
ATOM   3781  OH2 TIP4A 946     -23.857  62.403  -2.096  1.00  1.00      A    O
ATOM   3782  H1  TIP4A 946     -23.932  62.184  -3.024  1.00  0.00      A    H
ATOM   3783  H2  TIP4A 946     -24.513  63.087  -1.957  1.00  0.00      A    H
ATOM   3784  OM  TIP4A 946     -23.950  62.463  -2.197  1.00  0.00      A     
ATOM   3785  OH2 TIP4A 947     -21.412  59.877   1.452  1.00  1.00      A    O
ATOM   3786  H1  TIP4A 947     -21.145  59.048   1.850  1.00  0.00      A    H
ATOM   3787  H2  TIP4A 947     -21.074  60.548   2.046  1.00  0.00      A    H
ATOM   3788  OM  TIP4A 947     -21.334  59.857   1.579  1.00  0.00      A     
ATOM   3789  OH2 TIP4A 948     -21.193  62.526  -2.112  1.00  1.00      A    O
ATOM   3790  H1  TIP4A 948     -22.140  62.473  -1.984  1.00  0.00      A    H
ATOM   3791  H2  TIP4A 948     -20.880  61.635  -1.960  1.00  0.00      A    H
ATOM   3792  OM  TIP4A 948     -21.274  62.405  -2.076  1.00  0.00      A     
ATOM   3793  OH2 TIP4A 949     -20.417  59.839  -1.269  1.00  1.00      A    O
ATOM   3794  H1  TIP4A 949     -19.477  60.017  -1.275  1.00  0.00      A    H
ATOM   3795  H2  TIP4A 949     -20.661  59.871  -0.343  1.00  0.00      A    H
ATOM   3796  OM  TIP4A 949     -20.328  59.865  -1.151  1.00  0.00      A     
ATOM   3797  OH2 TIP4A 950     -20.142  62.206   2.606  1.00  1.00      A    O
ATOM   3798  H1  TIP4A 950     -19.185  62.199   2.598  1.00  0.00      A    H
ATOM   3799  H2  TIP4A 950     -20.375  62.405   3.512  1.00  0.00      A    H
ATOM   3800  OM  TIP4A 950     -20.050  62.230   2.720  1.00  0.00      A     
ATOM   3801  OH2 TIP4A 951     -17.674  60.204  -1.301  1.00  1.00      A    O
ATOM   3802  H1  TIP4A 951     -17.385  60.082  -0.396  1.00  0.00      A    H
ATOM   3803  H2  TIP4A 951     -17.206  60.984  -1.598  1.00  0.00      A    H
ATOM   3804  OM  TIP4A 951     -17.577  60.289  -1.223  1.00  0.00      A     
ATOM   3805  OH2 TIP4A 952     -17.502  62.063   2.889  1.00  1.00      A    O
ATOM   3806  H1  TIP4A 952     -17.063  61.414   2.337  1.00  0.00      A    H
ATOM   3807  H2  TIP4A 952     -17.199  62.906   2.554  1.00  0.00      A    H
ATOM   3808  OM  TIP4A 952     -17.407  62.088   2.775  1.00  0.00      A     
ATOM   3809  OH2 TIP4A 953     -16.487  14.942  -1.647  1.00  1.00      A    O
ATOM   3810  H1  TIP4A 953     -17.014  14.930  -2.446  1.00  0.00      A    H
ATOM   3811  H2  TIP4A 953     -16.707  15.776  -1.228  1.00  0.00      A    H
ATOM   3812  OM  TIP4A 953     -16.583  15.048  -1.695  1.00  0.00      A     
ATOM   3813  OH2 TIP4A 954     -13.561  14.739  -1.635  1.00  1.00      A    O
ATOM   3814  H1  TIP4A 954     -14.492  14.556  -1.509  1.00  0.00      A    H
ATOM   3815  H2  TIP4A 954     -13.112  14.029  -1.177  1.00  0.00      A    H
ATOM   3816  OM  TIP4A 954     -13.623  14.625  -1.560  1.00  0.00      A     
ATOM   3817  OH2 TIP4A 955     -12.664  12.443  -0.327  1.00  1.00      A    O
ATOM   3818  H1  TIP4A 955     -13.078  12.276   0.520  1.00  0.00      A    H
ATOM   3819  H2  TIP4A 955     -12.988  11.743  -0.895  1.00  0.00      A    H
ATOM   3820  OM  TIP4A 955     -12.758  12.332  -0.292  1.00  0.00      A     
ATOM   3821  OH2 TIP4A 956     -12.890  17.026  -0.190  1.00  1.00      A    O
ATOM   3822  H1  TIP4A 956     -13.109  16.259  -0.721  1.00  0.00      A    H
ATOM   3823  H2  TIP4A 956     -13.440  16.942   0.589  1.00  0.00      A    H
ATOM   3824  OM  TIP4A 956     -12.989  16.916  -0.158  1.00  0.00      A     
ATOM   3825  OH2 TIP4A 957      -9.993  12.375  -0.684  1.00  1.00      A    O
ATOM   3826  H1  TIP4A 957      -9.726  13.210  -1.068  1.00  0.00      A    H
ATOM   3827  H2  TIP4A 957     -10.949  12.386  -0.729  1.00  0.00      A    H
ATOM   3828  OM  TIP4A 957     -10.081  12.483  -0.739  1.00  0.00      A     
ATOM   3829  OH2 TIP4A 958     -10.182  17.138  -0.070  1.00  1.00      A    O
ATOM   3830  H1  TIP4A 958     -11.139  17.111  -0.087  1.00  0.00      A    H
ATOM   3831  H2  TIP4A 958      -9.912  16.258  -0.332  1.00  0.00      A    H
ATOM   3832  OM  TIP4A 958     -10.270  17.022  -0.105  1.00  0.00      A     
ATOM   3833  OH2 TIP4A 959     -16.545  13.022  -5.723  1.00  1.00      A    O
ATOM   3834  H1  TIP4A 959     -15.603  12.914  -5.592  1.00  0.00      A    H
ATOM   3835  H2  TIP4A 959     -16.896  12.132  -5.683  1.00  0.00      A    H
ATOM   3836  OM  TIP4A 959     -16.469  12.894  -5.701  1.00  0.00      A     
ATOM   3837  OH2 TIP4A 960     -16.675  17.477  -5.003  1.00  1.00      A    O
ATOM   3838  H1  TIP4A 960     -15.719  17.481  -4.963  1.00  0.00      A    H
ATOM   3839  H2  TIP4A 960     -16.940  18.234  -4.480  1.00  0.00      A    H
ATOM   3840  OM  TIP4A 960     -16.587  17.575  -4.931  1.00  0.00      A     
ATOM   3841  OH2 TIP4A 961     -13.826  13.036  -5.836  1.00  1.00      A    O
ATOM   3842  H1  TIP4A 961     -13.133  12.677  -6.390  1.00  0.00      A    H
ATOM   3843  H2  TIP4A 961     -13.371  13.627  -5.235  1.00  0.00      A    H
ATOM   3844  OM  TIP4A 961     -13.679  13.066  -5.830  1.00  0.00      A     
ATOM   3845  OH2 TIP4A 962     -13.923  17.315  -5.361  1.00  1.00      A    O
ATOM   3846  H1  TIP4A 962     -13.621  17.988  -4.751  1.00  0.00      A    H
ATOM   3847  H2  TIP4A 962     -13.673  16.488  -4.950  1.00  0.00      A    H
ATOM   3848  OM  TIP4A 962     -13.853  17.296  -5.230  1.00  0.00      A     
ATOM   3849  OH2 TIP4A 963     -12.893  15.085  -4.184  1.00  1.00      A    O
ATOM   3850  H1  TIP4A 963     -11.940  15.026  -4.120  1.00  0.00      A    H
ATOM   3851  H2  TIP4A 963     -13.192  15.141  -3.276  1.00  0.00      A    H
ATOM   3852  OM  TIP4A 963     -12.809  15.084  -4.060  1.00  0.00      A     
ATOM   3853  OH2 TIP4A 964     -10.179  15.351  -4.176  1.00  1.00      A    O
ATOM   3854  H1  TIP4A 964      -9.828  14.685  -4.767  1.00  0.00      A    H
ATOM   3855  H2  TIP4A 964     -10.005  16.181  -4.619  1.00  0.00      A    H
ATOM   3856  OM  TIP4A 964     -10.112  15.372  -4.308  1.00  0.00      A     
ATOM   3857  OH2 TIP4A 965     -16.488  19.273  -1.095  1.00  1.00      A    O
ATOM   3858  H1  TIP4A 965     -15.535  19.308  -1.171  1.00  0.00      A    H
ATOM   3859  H2  TIP4A 965     -16.677  18.364  -0.859  1.00  0.00      A    H
ATOM   3860  OM  TIP4A 965     -16.391  19.161  -1.075  1.00  0.00      A     
ATOM   3861  OH2 TIP4A 966     -16.430  22.339  -4.812  1.00  1.00      A    O
ATOM   3862  H1  TIP4A 966     -16.856  21.882  -5.537  1.00  0.00      A    H
ATOM   3863  H2  TIP4A 966     -16.972  23.113  -4.664  1.00  0.00      A    H
ATOM   3864  OM  TIP4A 966     -16.554  22.380  -4.885  1.00  0.00      A     
ATOM   3865  OH2 TIP4A 967     -16.928  23.684  -1.168  1.00  1.00      A    O
ATOM   3866  H1  TIP4A 967     -15.979  23.810  -1.162  1.00  0.00      A    H
ATOM   3867  H2  TIP4A 967     -17.262  24.347  -0.564  1.00  0.00      A    H
ATOM   3868  OM  TIP4A 967     -16.849  23.785  -1.090  1.00  0.00      A     
ATOM   3869  OH2 TIP4A 968     -13.718  19.752  -1.386  1.00  1.00      A    O
ATOM   3870  H1  TIP4A 968     -13.446  18.913  -1.012  1.00  0.00      A    H
ATOM   3871  H2  TIP4A 968     -13.367  20.407  -0.782  1.00  0.00      A    H
ATOM   3872  OM  TIP4A 968     -13.638  19.728  -1.260  1.00  0.00      A     
ATOM   3873  OH2 TIP4A 969     -13.900  22.017  -4.955  1.00  1.00      A    O
ATOM   3874  H1  TIP4A 969     -14.851  21.912  -4.921  1.00  0.00      A    H
ATOM   3875  H2  TIP4A 969     -13.555  21.170  -4.675  1.00  0.00      A    H
ATOM   3876  OM  TIP4A 969     -13.978  21.895  -4.915  1.00  0.00      A     
ATOM   3877  OH2 TIP4A 970     -13.988  23.724  -0.851  1.00  1.00      A    O
ATOM   3878  H1  TIP4A 970     -13.731  24.488  -0.335  1.00  0.00      A    H
ATOM   3879  H2  TIP4A 970     -13.539  22.989  -0.432  1.00  0.00      A    H
ATOM   3880  OM  TIP4A 970     -13.897  23.728  -0.731  1.00  0.00      A     
ATOM   3881  OH2 TIP4A 971     -13.060  19.452  -3.961  1.00  1.00      A    O
ATOM   3882  H1  TIP4A 971     -12.114  19.600  -3.975  1.00  0.00      A    H
ATOM   3883  H2  TIP4A 971     -13.310  19.586  -3.046  1.00  0.00      A    H
ATOM   3884  OM  TIP4A 971     -12.971  19.489  -3.845  1.00  0.00      A     
ATOM   3885  OH2 TIP4A 972     -13.087  23.922  -3.352  1.00  1.00      A    O
ATOM   3886  H1  TIP4A 972     -13.466  23.175  -3.815  1.00  0.00      A    H
ATOM   3887  H2  TIP4A 972     -13.396  23.828  -2.450  1.00  0.00      A    H
ATOM   3888  OM  TIP4A 972     -13.175  23.814  -3.296  1.00  0.00      A     
ATOM   3889  OH2 TIP4A 973     -12.767  21.744   0.309  1.00  1.00      A    O
ATOM   3890  H1  TIP4A 973     -11.816  21.776   0.413  1.00  0.00      A    H
ATOM   3891  H2  TIP4A 973     -13.108  21.787   1.203  1.00  0.00      A    H
ATOM   3892  OM  TIP4A 973     -12.689  21.754   0.437  1.00  0.00      A     
ATOM   3893  OH2 TIP4A 974     -10.309  19.766  -4.037  1.00  1.00      A    O
ATOM   3894  H1  TIP4A 974      -9.972  19.536  -3.172  1.00  0.00      A    H
ATOM   3895  H2  TIP4A 974      -9.822  20.553  -4.282  1.00  0.00      A    H
ATOM   3896  OM  TIP4A 974     -10.203  19.837  -3.958  1.00  0.00      A     
ATOM   3897  OH2 TIP4A 975     -10.360  24.350  -3.624  1.00  1.00      A    O
ATOM   3898  H1  TIP4A 975     -11.273  24.079  -3.530  1.00  0.00      A    H
ATOM   3899  H2  TIP4A 975      -9.952  24.109  -2.792  1.00  0.00      A    H
ATOM   3900  OM  TIP4A 975     -10.424  24.285  -3.505  1.00  0.00      A     
ATOM   3901  OH2 TIP4A 976      -9.979  21.546   0.264  1.00  1.00      A    O
ATOM   3902  H1  TIP4A 976      -9.840  20.800  -0.320  1.00  0.00      A    H
ATOM   3903  H2  TIP4A 976      -9.761  22.312  -0.268  1.00  0.00      A    H
ATOM   3904  OM  TIP4A 976      -9.933  21.549   0.121  1.00  0.00      A     
ATOM   3905  OH2 TIP4A 977     -16.844  28.308  -0.805  1.00  1.00      A    O
ATOM   3906  H1  TIP4A 977     -16.977  28.568  -1.717  1.00  0.00      A    H
ATOM   3907  H2  TIP4A 977     -17.339  28.950  -0.298  1.00  0.00      A    H
ATOM   3908  OM  TIP4A 977     -16.924  28.423  -0.856  1.00  0.00      A     
ATOM   3909  OH2 TIP4A 978     -13.907  28.467  -0.605  1.00  1.00      A    O
ATOM   3910  H1  TIP4A 978     -14.842  28.265  -0.625  1.00  0.00      A    H
ATOM   3911  H2  TIP4A 978     -13.501  27.685  -0.231  1.00  0.00      A    H
ATOM   3912  OM  TIP4A 978     -13.975  28.341  -0.560  1.00  0.00      A     
ATOM   3913  OH2 TIP4A 979     -12.919  26.097   0.478  1.00  1.00      A    O
ATOM   3914  H1  TIP4A 979     -11.965  26.156   0.419  1.00  0.00      A    H
ATOM   3915  H2  TIP4A 979     -13.090  25.896   1.398  1.00  0.00      A    H
ATOM   3916  OM  TIP4A 979     -12.819  26.079   0.588  1.00  0.00      A     
ATOM   3917  OH2 TIP4A 980     -12.878  30.671   0.523  1.00  1.00      A    O
ATOM   3918  H1  TIP4A 980     -13.278  29.859   0.213  1.00  0.00      A    H
ATOM   3919  H2  TIP4A 980     -13.105  30.710   1.452  1.00  0.00      A    H
ATOM   3920  OM  TIP4A 980     -12.959  30.572   0.602  1.00  0.00      A     
ATOM   3921  OH2 TIP4A 981     -10.073  26.028   0.429  1.00  1.00      A    O
ATOM   3922  H1  TIP4A 981      -9.671  25.815   1.271  1.00  0.00      A    H
ATOM   3923  H2  TIP4A 981      -9.749  26.906   0.224  1.00  0.00      A    H
ATOM   3924  OM  TIP4A 981      -9.980  26.113   0.510  1.00  0.00      A     
ATOM   3925  OH2 TIP4A 982     -10.089  30.542   0.799  1.00  1.00      A    O
ATOM   3926  H1  TIP4A 982     -11.034  30.407   0.720  1.00  0.00      A    H
ATOM   3927  H2  TIP4A 982      -9.899  30.369   1.721  1.00  0.00      A    H
ATOM   3928  OM  TIP4A 982     -10.186  30.503   0.907  1.00  0.00      A     
ATOM   3929  OH2 TIP4A 983     -16.625  26.470  -4.992  1.00  1.00      A    O
ATOM   3930  H1  TIP4A 983     -15.690  26.474  -4.788  1.00  0.00      A    H
ATOM   3931  H2  TIP4A 983     -16.957  25.671  -4.581  1.00  0.00      A    H
ATOM   3932  OM  TIP4A 983     -16.548  26.367  -4.913  1.00  0.00      A     
ATOM   3933  OH2 TIP4A 984     -16.615  31.242  -4.424  1.00  1.00      A    O
ATOM   3934  H1  TIP4A 984     -15.663  31.144  -4.443  1.00  0.00      A    H
ATOM   3935  H2  TIP4A 984     -16.769  31.970  -3.822  1.00  0.00      A    H
ATOM   3936  OM  TIP4A 984     -16.513  31.322  -4.349  1.00  0.00      A     
ATOM   3937  OH2 TIP4A 985     -13.839  26.390  -4.749  1.00  1.00      A    O
ATOM   3938  H1  TIP4A 985     -13.761  25.624  -4.180  1.00  0.00      A    H
ATOM   3939  H2  TIP4A 985     -13.409  27.093  -4.264  1.00  0.00      A    H
ATOM   3940  OM  TIP4A 985     -13.774  26.382  -4.614  1.00  0.00      A     
ATOM   3941  OH2 TIP4A 986     -13.901  30.881  -4.453  1.00  1.00      A    O
ATOM   3942  H1  TIP4A 986     -13.541  31.520  -3.838  1.00  0.00      A    H
ATOM   3943  H2  TIP4A 986     -13.548  30.041  -4.161  1.00  0.00      A    H
ATOM   3944  OM  TIP4A 986     -13.810  30.855  -4.338  1.00  0.00      A     
ATOM   3945  OH2 TIP4A 987     -12.893  28.456  -3.407  1.00  1.00      A    O
ATOM   3946  H1  TIP4A 987     -11.962  28.363  -3.206  1.00  0.00      A    H
ATOM   3947  H2  TIP4A 987     -13.317  28.520  -2.551  1.00  0.00      A    H
ATOM   3948  OM  TIP4A 987     -12.828  28.452  -3.271  1.00  0.00      A     
ATOM   3949  OH2 TIP4A 988      -9.960  28.471  -3.320  1.00  1.00      A    O
ATOM   3950  H1  TIP4A 988      -9.751  27.734  -3.894  1.00  0.00      A    H
ATOM   3951  H2  TIP4A 988      -9.732  29.246  -3.834  1.00  0.00      A    H
ATOM   3952  OM  TIP4A 988      -9.904  28.476  -3.459  1.00  0.00      A     
ATOM   3953  OH2 TIP4A 989     -16.570  32.978  -0.123  1.00  1.00      A    O
ATOM   3954  H1  TIP4A 989     -15.659  32.824  -0.372  1.00  0.00      A    H
ATOM   3955  H2  TIP4A 989     -16.901  32.113   0.121  1.00  0.00      A    H
ATOM   3956  OM  TIP4A 989     -16.496  32.848  -0.124  1.00  0.00      A     
ATOM   3957  OH2 TIP4A 990     -16.400  35.250  -4.189  1.00  1.00      A    O
ATOM   3958  H1  TIP4A 990     -16.836  35.227  -5.041  1.00  0.00      A    H
ATOM   3959  H2  TIP4A 990     -16.828  35.966  -3.720  1.00  0.00      A    H
ATOM   3960  OM  TIP4A 990     -16.511  35.339  -4.238  1.00  0.00      A     
ATOM   3961  OH2 TIP4A 991     -16.575  37.339  -0.237  1.00  1.00      A    O
ATOM   3962  H1  TIP4A 991     -15.657  37.464   0.006  1.00  0.00      A    H
ATOM   3963  H2  TIP4A 991     -17.012  38.136   0.064  1.00  0.00      A    H
ATOM   3964  OM  TIP4A 991     -16.513  37.457  -0.167  1.00  0.00      A     
ATOM   3965  OH2 TIP4A 992     -13.894  32.991  -0.566  1.00  1.00      A    O
ATOM   3966  H1  TIP4A 992     -13.350  32.262  -0.269  1.00  0.00      A    H
ATOM   3967  H2  TIP4A 992     -13.677  33.710   0.027  1.00  0.00      A    H
ATOM   3968  OM  TIP4A 992     -13.797  32.990  -0.452  1.00  0.00      A     
ATOM   3969  OH2 TIP4A 993     -13.670  35.361  -3.999  1.00  1.00      A    O
ATOM   3970  H1  TIP4A 993     -14.625  35.299  -3.977  1.00  0.00      A    H
ATOM   3971  H2  TIP4A 993     -13.367  34.486  -3.753  1.00  0.00      A    H
ATOM   3972  OM  TIP4A 993     -13.753  35.241  -3.965  1.00  0.00      A     
ATOM   3973  OH2 TIP4A 994     -13.753  37.280  -0.050  1.00  1.00      A    O
ATOM   3974  H1  TIP4A 994     -13.479  37.970   0.553  1.00  0.00      A    H
ATOM   3975  H2  TIP4A 994     -13.299  36.496   0.259  1.00  0.00      A    H
ATOM   3976  OM  TIP4A 994     -13.660  37.268   0.066  1.00  0.00      A     
ATOM   3977  OH2 TIP4A 995     -12.869  32.910  -3.052  1.00  1.00      A    O
ATOM   3978  H1  TIP4A 995     -11.914  32.967  -3.091  1.00  0.00      A    H
ATOM   3979  H2  TIP4A 995     -13.074  32.954  -2.118  1.00  0.00      A    H
ATOM   3980  OM  TIP4A 995     -12.773  32.922  -2.938  1.00  0.00      A     
ATOM   3981  OH2 TIP4A 996     -12.645  37.685  -2.685  1.00  1.00      A    O
ATOM   3982  H1  TIP4A 996     -12.970  36.949  -3.205  1.00  0.00      A    H
ATOM   3983  H2  TIP4A 996     -12.958  37.510  -1.799  1.00  0.00      A    H
ATOM   3984  OM  TIP4A 996     -12.727  37.569  -2.639  1.00  0.00      A     
ATOM   3985  OH2 TIP4A 997     -12.823  35.017   0.864  1.00  1.00      A    O
ATOM   3986  H1  TIP4A 997     -11.872  34.961   0.953  1.00  0.00      A    H
ATOM   3987  H2  TIP4A 997     -13.142  35.144   1.757  1.00  0.00      A    H
ATOM   3988  OM  TIP4A 997     -12.742  35.026   0.989  1.00  0.00      A     
ATOM   3989  OH2 TIP4A 998     -10.120  32.809  -3.070  1.00  1.00      A    O
ATOM   3990  H1  TIP4A 998      -9.893  32.978  -2.156  1.00  0.00      A    H
ATOM   3991  H2  TIP4A 998      -9.649  33.480  -3.563  1.00  0.00      A    H
ATOM   3992  OM  TIP4A 998     -10.031  32.916  -3.016  1.00  0.00      A     
ATOM   3993  OH2 TIP4A 999     -10.087  37.738  -2.691  1.00  1.00      A    O
ATOM   3994  H1  TIP4A 999     -11.020  37.527  -2.707  1.00  0.00      A    H
ATOM   3995  H2  TIP4A 999      -9.889  37.879  -1.766  1.00  0.00      A    H
ATOM   3996  OM  TIP4A 999     -10.181  37.729  -2.574  1.00  0.00      A     
ATOM   3997  OH2 TIP4A1000      -9.819  35.050   1.231  1.00  1.00      A    O
ATOM   3998  H1  TIP4A1000      -9.706  34.303   0.642  1.00  0.00      A    H
ATOM   3999  H2  TIP4A1000      -9.606  35.813   0.694  1.00  0.00      A    H
ATOM   4000  OM  TIP4A1000      -9.777  35.052   1.086  1.00  0.00      A     
ATOM   4001  OH2 TIP4A1001     -16.645  41.720   0.040  1.00  1.00      A    O
ATOM   4002  H1  TIP4A1001     -16.870  41.688  -0.889  1.00  0.00      A    H
ATOM   4003  H2  TIP4A1001     -16.792  42.632   0.292  1.00  0.00      A    H
ATOM   4004  OM  TIP4A1001     -16.692  41.832  -0.047  1.00  0.00      A     
ATOM   4005  OH2 TIP4A1002     -13.875  41.887   0.041  1.00  1.00      A    O
ATOM   4006  H1  TIP4A1002     -14.783  41.589   0.089  1.00  0.00      A    H
ATOM   4007  H2  TIP4A1002     -13.363  41.148   0.369  1.00  0.00      A    H
ATOM   4008  OM  TIP4A1002     -13.926  41.754   0.089  1.00  0.00      A     
ATOM   4009  OH2 TIP4A1003     -12.962  39.640   1.271  1.00  1.00      A    O
ATOM   4010  H1  TIP4A1003     -12.044  39.442   1.454  1.00  0.00      A    H
ATOM   4011  H2  TIP4A1003     -13.348  39.805   2.130  1.00  0.00      A    H
ATOM   4012  OM  TIP4A1003     -12.894  39.636   1.404  1.00  0.00      A     
ATOM   4013  OH2 TIP4A1004     -12.810  43.973   1.423  1.00  1.00      A    O
ATOM   4014  H1  TIP4A1004     -13.243  43.253   0.963  1.00  0.00      A    H
ATOM   4015  H2  TIP4A1004     -13.089  43.877   2.333  1.00  0.00      A    H
ATOM   4016  OM  TIP4A1004     -12.901  43.869   1.481  1.00  0.00      A     
ATOM   4017  OH2 TIP4A1005     -10.257  39.719   1.351  1.00  1.00      A    O
ATOM   4018  H1  TIP4A1005      -9.846  39.657   2.214  1.00  0.00      A    H
ATOM   4019  H2  TIP4A1005      -9.824  40.463   0.933  1.00  0.00      A    H
ATOM   4020  OM  TIP4A1005     -10.149  39.806   1.408  1.00  0.00      A     
ATOM   4021  OH2 TIP4A1006      -9.993  44.153   1.830  1.00  1.00      A    O
ATOM   4022  H1  TIP4A1006     -10.934  44.082   1.671  1.00  0.00      A    H
ATOM   4023  H2  TIP4A1006      -9.620  43.375   1.414  1.00  0.00      A    H
ATOM   4024  OM  TIP4A1006     -10.065  44.044   1.757  1.00  0.00      A     
ATOM   4025  OH2 TIP4A1007     -16.699  39.984  -4.020  1.00  1.00      A    O
ATOM   4026  H1  TIP4A1007     -15.767  39.916  -4.225  1.00  0.00      A    H
ATOM   4027  H2  TIP4A1007     -16.906  39.164  -3.572  1.00  0.00      A    H
ATOM   4028  OM  TIP4A1007     -16.606  39.870  -3.988  1.00  0.00      A     
ATOM   4029  OH2 TIP4A1008     -16.564  44.248  -3.752  1.00  1.00      A    O
ATOM   4030  H1  TIP4A1008     -15.609  44.295  -3.800  1.00  0.00      A    H
ATOM   4031  H2  TIP4A1008     -16.804  44.901  -3.094  1.00  0.00      A    H
ATOM   4032  OM  TIP4A1008     -16.473  44.338  -3.673  1.00  0.00      A     
ATOM   4033  OH2 TIP4A1009     -13.902  39.798  -4.007  1.00  1.00      A    O
ATOM   4034  H1  TIP4A1009     -13.352  39.199  -3.502  1.00  0.00      A    H
ATOM   4035  H2  TIP4A1009     -13.824  40.636  -3.552  1.00  0.00      A    H
ATOM   4036  OM  TIP4A1009     -13.822  39.828  -3.884  1.00  0.00      A     
ATOM   4037  OH2 TIP4A1010     -13.697  44.453  -3.660  1.00  1.00      A    O
ATOM   4038  H1  TIP4A1010     -13.576  45.103  -2.967  1.00  0.00      A    H
ATOM   4039  H2  TIP4A1010     -13.510  43.615  -3.237  1.00  0.00      A    H
ATOM   4040  OM  TIP4A1010     -13.658  44.429  -3.517  1.00  0.00      A     
ATOM   4041  OH2 TIP4A1011     -13.153  42.125  -2.488  1.00  1.00      A    O
ATOM   4042  H1  TIP4A1011     -12.209  41.978  -2.421  1.00  0.00      A    H
ATOM   4043  H2  TIP4A1011     -13.452  42.177  -1.579  1.00  0.00      A    H
ATOM   4044  OM  TIP4A1011     -13.071  42.112  -2.362  1.00  0.00      A     
ATOM   4045  OH2 TIP4A1012     -10.426  41.955  -2.228  1.00  1.00      A    O
ATOM   4046  H1  TIP4A1012      -9.987  41.282  -2.748  1.00  0.00      A    H
ATOM   4047  H2  TIP4A1012     -10.140  42.782  -2.615  1.00  0.00      A    H
ATOM   4048  OM  TIP4A1012     -10.333  41.975  -2.344  1.00  0.00      A     
ATOM   4049  OH2 TIP4A1013     -16.405  46.595   0.538  1.00  1.00      A    O
ATOM   4050  H1  TIP4A1013     -15.459  46.505   0.423  1.00  0.00      A    H
ATOM   4051  H2  TIP4A1013     -16.707  45.710   0.741  1.00  0.00      A    H
ATOM   4052  OM  TIP4A1013     -16.322  46.470   0.549  1.00  0.00      A     
ATOM   4053  OH2 TIP4A1014     -16.560  49.218  -3.272  1.00  1.00      A    O
ATOM   4054  H1  TIP4A1014     -17.100  49.347  -4.052  1.00  0.00      A    H
ATOM   4055  H2  TIP4A1014     -16.881  49.868  -2.648  1.00  0.00      A    H
ATOM   4056  OM  TIP4A1014     -16.670  49.318  -3.292  1.00  0.00      A     
ATOM   4057  OH2 TIP4A1015     -16.707  51.039   0.836  1.00  1.00      A    O
ATOM   4058  H1  TIP4A1015     -15.769  51.052   1.024  1.00  0.00      A    H
ATOM   4059  H2  TIP4A1015     -17.093  51.609   1.501  1.00  0.00      A    H
ATOM   4060  OM  TIP4A1015     -16.637  51.113   0.946  1.00  0.00      A     
ATOM   4061  OH2 TIP4A1016     -13.611  46.539   0.476  1.00  1.00      A    O
ATOM   4062  H1  TIP4A1016     -13.301  45.903   1.120  1.00  0.00      A    H
ATOM   4063  H2  TIP4A1016     -13.349  47.388   0.834  1.00  0.00      A    H
ATOM   4064  OM  TIP4A1016     -13.538  46.566   0.604  1.00  0.00      A     
ATOM   4065  OH2 TIP4A1017     -13.747  49.044  -3.612  1.00  1.00      A    O
ATOM   4066  H1  TIP4A1017     -14.692  49.056  -3.463  1.00  0.00      A    H
ATOM   4067  H2  TIP4A1017     -13.451  48.230  -3.203  1.00  0.00      A    H
ATOM   4068  OM  TIP4A1017     -13.830  48.941  -3.540  1.00  0.00      A     
ATOM   4069  OH2 TIP4A1018     -13.747  50.826   0.781  1.00  1.00      A    O
ATOM   4070  H1  TIP4A1018     -13.465  51.602   1.266  1.00  0.00      A    H
ATOM   4071  H2  TIP4A1018     -13.129  50.144   1.041  1.00  0.00      A    H
ATOM   4072  OM  TIP4A1018     -13.632  50.838   0.876  1.00  0.00      A     
ATOM   4073  OH2 TIP4A1019     -12.988  46.517  -2.127  1.00  1.00      A    O
ATOM   4074  H1  TIP4A1019     -12.040  46.386  -2.160  1.00  0.00      A    H
ATOM   4075  H2  TIP4A1019     -13.244  46.190  -1.264  1.00  0.00      A    H
ATOM   4076  OM  TIP4A1019     -12.899  46.458  -2.020  1.00  0.00      A     
ATOM   4077  OH2 TIP4A1020     -12.879  51.297  -1.926  1.00  1.00      A    O
ATOM   4078  H1  TIP4A1020     -12.962  50.507  -2.460  1.00  0.00      A    H
ATOM   4079  H2  TIP4A1020     -13.262  51.057  -1.082  1.00  0.00      A    H
ATOM   4080  OM  TIP4A1020     -12.938  51.165  -1.886  1.00  0.00      A     
ATOM   4081  OH2 TIP4A1021     -12.829  48.671   2.068  1.00  1.00      A    O
ATOM   4082  H1  TIP4A1021     -11.906  48.495   2.254  1.00  0.00      A    H
ATOM   4083  H2  TIP4A1021     -13.247  48.690   2.929  1.00  0.00      A    H
ATOM   4084  OM  TIP4A1021     -12.764  48.651   2.202  1.00  0.00      A     
ATOM   4085  OH2 TIP4A1022     -10.235  46.560  -2.083  1.00  1.00      A    O
ATOM   4086  H1  TIP4A1022      -9.812  46.704  -1.237  1.00  0.00      A    H
ATOM   4087  H2  TIP4A1022      -9.984  47.319  -2.609  1.00  0.00      A    H
ATOM   4088  OM  TIP4A1022     -10.149  46.675  -2.042  1.00  0.00      A     
ATOM   4089  OH2 TIP4A1023     -10.025  51.171  -1.961  1.00  1.00      A    O
ATOM   4090  H1  TIP4A1023     -10.935  51.445  -2.077  1.00  0.00      A    H
ATOM   4091  H2  TIP4A1023      -9.961  50.941  -1.034  1.00  0.00      A    H
ATOM   4092  OM  TIP4A1023     -10.133  51.177  -1.856  1.00  0.00      A     
ATOM   4093  OH2 TIP4A1024     -10.040  48.725   2.063  1.00  1.00      A    O
ATOM   4094  H1  TIP4A1024      -9.754  48.010   1.495  1.00  0.00      A    H
ATOM   4095  H2  TIP4A1024      -9.902  49.516   1.540  1.00  0.00      A    H
ATOM   4096  OM  TIP4A1024      -9.986  48.735   1.923  1.00  0.00      A     
ATOM   4097  OH2 TIP4A1025     -16.533  55.589   1.182  1.00  1.00      A    O
ATOM   4098  H1  TIP4A1025     -16.716  55.644   0.244  1.00  0.00      A    H
ATOM   4099  H2  TIP4A1025     -16.895  56.397   1.544  1.00  0.00      A    H
ATOM   4100  OM  TIP4A1025     -16.603  55.699   1.109  1.00  0.00      A     
ATOM   4101  OH2 TIP4A1026     -13.809  55.546   1.206  1.00  1.00      A    O
ATOM   4102  H1  TIP4A1026     -14.760  55.507   1.308  1.00  0.00      A    H
ATOM   4103  H2  TIP4A1026     -13.506  54.669   1.444  1.00  0.00      A    H
ATOM   4104  OM  TIP4A1026     -13.892  55.429   1.249  1.00  0.00      A     
ATOM   4105  OH2 TIP4A1027     -13.010  53.110   2.134  1.00  1.00      A    O
ATOM   4106  H1  TIP4A1027     -12.061  53.211   2.064  1.00  0.00      A    H
ATOM   4107  H2  TIP4A1027     -13.176  53.038   3.073  1.00  0.00      A    H
ATOM   4108  OM  TIP4A1027     -12.910  53.114   2.245  1.00  0.00      A     
ATOM   4109  OH2 TIP4A1028     -12.842  57.643   2.698  1.00  1.00      A    O
ATOM   4110  H1  TIP4A1028     -13.210  56.983   2.112  1.00  0.00      A    H
ATOM   4111  H2  TIP4A1028     -13.227  57.446   3.552  1.00  0.00      A    H
ATOM   4112  OM  TIP4A1028     -12.938  57.533   2.733  1.00  0.00      A     
ATOM   4113  OH2 TIP4A1029     -10.190  53.251   2.150  1.00  1.00      A    O
ATOM   4114  H1  TIP4A1029      -9.842  53.133   3.034  1.00  0.00      A    H
ATOM   4115  H2  TIP4A1029      -9.842  54.097   1.866  1.00  0.00      A    H
ATOM   4116  OM  TIP4A1029     -10.101  53.344   2.227  1.00  0.00      A     
ATOM   4117  OH2 TIP4A1030     -10.161  57.702   2.405  1.00  1.00      A    O
ATOM   4118  H1  TIP4A1030     -11.113  57.786   2.459  1.00  0.00      A    H
ATOM   4119  H2  TIP4A1030      -9.875  57.620   3.314  1.00  0.00      A    H
ATOM   4120  OM  TIP4A1030     -10.246  57.703   2.528  1.00  0.00      A     
ATOM   4121  OH2 TIP4A1031     -16.645  53.558  -3.144  1.00  1.00      A    O
ATOM   4122  H1  TIP4A1031     -15.703  53.414  -3.064  1.00  0.00      A    H
ATOM   4123  H2  TIP4A1031     -17.041  52.780  -2.753  1.00  0.00      A    H
ATOM   4124  OM  TIP4A1031     -16.575  53.440  -3.084  1.00  0.00      A     
ATOM   4125  OH2 TIP4A1032     -16.814  57.911  -2.666  1.00  1.00      A    O
ATOM   4126  H1  TIP4A1032     -15.884  58.087  -2.807  1.00  0.00      A    H
ATOM   4127  H2  TIP4A1032     -17.113  58.630  -2.109  1.00  0.00      A    H
ATOM   4128  OM  TIP4A1032     -16.733  58.026  -2.612  1.00  0.00      A     
ATOM   4129  OH2 TIP4A1033     -13.916  53.648  -3.203  1.00  1.00      A    O
ATOM   4130  H1  TIP4A1033     -13.640  52.838  -2.773  1.00  0.00      A    H
ATOM   4131  H2  TIP4A1033     -13.541  54.345  -2.666  1.00  0.00      A    H
ATOM   4132  OM  TIP4A1033     -13.832  53.634  -3.079  1.00  0.00      A     
ATOM   4133  OH2 TIP4A1034     -13.937  57.894  -2.863  1.00  1.00      A    O
ATOM   4134  H1  TIP4A1034     -13.549  58.636  -2.400  1.00  0.00      A    H
ATOM   4135  H2  TIP4A1034     -13.601  57.123  -2.407  1.00  0.00      A    H
ATOM   4136  OM  TIP4A1034     -13.844  57.890  -2.745  1.00  0.00      A     
ATOM   4137  OH2 TIP4A1035     -12.908  55.757  -1.628  1.00  1.00      A    O
ATOM   4138  H1  TIP4A1035     -11.964  55.908  -1.573  1.00  0.00      A    H
ATOM   4139  H2  TIP4A1035     -13.202  55.741  -0.718  1.00  0.00      A    H
ATOM   4140  OM  TIP4A1035     -12.824  55.774  -1.505  1.00  0.00      A     
ATOM   4141  OH2 TIP4A1036     -10.153  55.893  -1.408  1.00  1.00      A    O
ATOM   4142  H1  TIP4A1036      -9.749  55.156  -1.864  1.00  0.00      A    H
ATOM   4143  H2  TIP4A1036      -9.781  56.669  -1.829  1.00  0.00      A    H
ATOM   4144  OM  TIP4A1036     -10.053  55.899  -1.521  1.00  0.00      A     
ATOM   4145  OH2 TIP4A1037     -16.592  60.040   1.206  1.00  1.00      A    O
ATOM   4146  H1  TIP4A1037     -15.639  59.992   1.279  1.00  0.00      A    H
ATOM   4147  H2  TIP4A1037     -16.905  59.229   1.605  1.00  0.00      A    H
ATOM   4148  OM  TIP4A1037     -16.510  59.930   1.266  1.00  0.00      A     
ATOM   4149  OH2 TIP4A1038     -16.492  62.410  -2.181  1.00  1.00      A    O
ATOM   4150  H1  TIP4A1038     -16.786  62.489  -3.089  1.00  0.00      A    H
ATOM   4151  H2  TIP4A1038     -16.804  63.210  -1.758  1.00  0.00      A    H
ATOM   4152  OM  TIP4A1038     -16.569  62.522  -2.243  1.00  0.00      A     
ATOM   4153  OH2 TIP4A1039     -13.730  59.775   1.338  1.00  1.00      A    O
ATOM   4154  H1  TIP4A1039     -13.592  58.983   1.857  1.00  0.00      A    H
ATOM   4155  H2  TIP4A1039     -13.407  60.485   1.894  1.00  0.00      A    H
ATOM   4156  OM  TIP4A1039     -13.671  59.765   1.476  1.00  0.00      A     
ATOM   4157  OH2 TIP4A1040     -13.909  62.556  -2.611  1.00  1.00      A    O
ATOM   4158  H1  TIP4A1040     -14.801  62.298  -2.376  1.00  0.00      A    H
ATOM   4159  H2  TIP4A1040     -13.372  61.799  -2.381  1.00  0.00      A    H
ATOM   4160  OM  TIP4A1040     -13.955  62.426  -2.551  1.00  0.00      A     
ATOM   4161  OH2 TIP4A1041     -12.947  59.990  -1.441  1.00  1.00      A    O
ATOM   4162  H1  TIP4A1041     -12.009  60.179  -1.410  1.00  0.00      A    H
ATOM   4163  H2  TIP4A1041     -13.225  60.001  -0.525  1.00  0.00      A    H
ATOM   4164  OM  TIP4A1041     -12.863  60.017  -1.320  1.00  0.00      A     
ATOM   4165  OH2 TIP4A1042     -12.994  62.179   2.737  1.00  1.00      A    O
ATOM   4166  H1  TIP4A1042     -12.048  62.209   2.880  1.00  0.00      A    H
ATOM   4167  H2  TIP4A1042     -13.368  62.084   3.613  1.00  0.00      A    H
ATOM   4168  OM  TIP4A1042     -12.921  62.170   2.867  1.00  0.00      A     
ATOM   4169  OH2 TIP4A1043     -10.251  60.078  -1.288  1.00  1.00      A    O
ATOM   4170  H1  TIP4A1043      -9.812  59.950  -0.446  1.00  0.00      A    H
ATOM   4171  H2  TIP4A1043      -9.759  59.531  -1.901  1.00  0.00      A    H
ATOM   4172  OM  TIP4A1043     -10.132  59.991  -1.259  1.00  0.00      A     
ATOM   4173  OH2 TIP4A1044     -10.356  62.213   2.693  1.00  1.00      A    O
ATOM   4174  H1  TIP4A1044      -9.951  61.532   2.157  1.00  0.00      A    H
ATOM   4175  H2  TIP4A1044     -10.056  63.035   2.305  1.00  0.00      A    H
ATOM   4176  OM  TIP4A1044     -10.266  62.232   2.575  1.00  0.00      A     
ATOM   4177  OH2 TIP4A1045      -9.134  14.704  -1.577  1.00  1.00      A    O
ATOM   4178  H1  TIP4A1045      -9.512  14.866  -2.442  1.00  0.00      A    H
ATOM   4179  H2  TIP4A1045      -8.193  14.630  -1.736  1.00  0.00      A    H
ATOM   4180  OM  TIP4A1045      -9.062  14.715  -1.709  1.00  0.00      A     
ATOM   4181  OH2 TIP4A1046      -6.385  14.798  -1.845  1.00  1.00      A    O
ATOM   4182  H1  TIP4A1046      -6.328  15.099  -2.751  1.00  0.00      A    H
ATOM   4183  H2  TIP4A1046      -5.792  14.048  -1.803  1.00  0.00      A    H
ATOM   4184  OM  TIP4A1046      -6.301  14.741  -1.955  1.00  0.00      A     
ATOM   4185  OH2 TIP4A1047      -5.099  12.513  -0.356  1.00  1.00      A    O
ATOM   4186  H1  TIP4A1047      -4.153  12.628  -0.273  1.00  0.00      A    H
ATOM   4187  H2  TIP4A1047      -5.200  11.791  -0.977  1.00  0.00      A    H
ATOM   4188  OM  TIP4A1047      -4.991  12.435  -0.425  1.00  0.00      A     
ATOM   4189  OH2 TIP4A1048      -5.613  17.243  -0.165  1.00  1.00      A    O
ATOM   4190  H1  TIP4A1048      -5.870  16.547  -0.769  1.00  0.00      A    H
ATOM   4191  H2  TIP4A1048      -5.988  16.983   0.676  1.00  0.00      A    H
ATOM   4192  OM  TIP4A1048      -5.694  17.121  -0.135  1.00  0.00      A     
ATOM   4193  OH2 TIP4A1049      -2.420  12.557  -0.210  1.00  1.00      A    O
ATOM   4194  H1  TIP4A1049      -2.027  13.232  -0.763  1.00  0.00      A    H
ATOM   4195  H2  TIP4A1049      -2.446  11.777  -0.764  1.00  0.00      A    H
ATOM   4196  OM  TIP4A1049      -2.373  12.543  -0.351  1.00  0.00      A     
ATOM   4197  OH2 TIP4A1050      -2.638  16.952  -0.266  1.00  1.00      A    O
ATOM   4198  H1  TIP4A1050      -3.525  16.804  -0.594  1.00  0.00      A    H
ATOM   4199  H2  TIP4A1050      -2.109  16.278  -0.691  1.00  0.00      A    H
ATOM   4200  OM  TIP4A1050      -2.683  16.847  -0.362  1.00  0.00      A     
ATOM   4201  OH2 TIP4A1051      -9.385  13.102  -5.647  1.00  1.00      A    O
ATOM   4202  H1  TIP4A1051      -8.487  12.771  -5.645  1.00  0.00      A    H
ATOM   4203  H2  TIP4A1051      -9.616  13.166  -6.573  1.00  0.00      A    H
ATOM   4204  OM  TIP4A1051      -9.300  13.068  -5.765  1.00  0.00      A     
ATOM   4205  OH2 TIP4A1052      -9.419  17.598  -5.287  1.00  1.00      A    O
ATOM   4206  H1  TIP4A1052      -8.474  17.723  -5.370  1.00  0.00      A    H
ATOM   4207  H2  TIP4A1052      -9.739  18.424  -4.923  1.00  0.00      A    H
ATOM   4208  OM  TIP4A1052      -9.339  17.720  -5.251  1.00  0.00      A     
ATOM   4209  OH2 TIP4A1053      -6.669  13.005  -5.748  1.00  1.00      A    O
ATOM   4210  H1  TIP4A1053      -6.052  12.890  -6.471  1.00  0.00      A    H
ATOM   4211  H2  TIP4A1053      -6.293  13.710  -5.221  1.00  0.00      A    H
ATOM   4212  OM  TIP4A1053      -6.542  13.080  -5.773  1.00  0.00      A     
ATOM   4213  OH2 TIP4A1054      -6.624  17.645  -5.046  1.00  1.00      A    O
ATOM   4214  H1  TIP4A1054      -6.424  18.465  -4.594  1.00  0.00      A    H
ATOM   4215  H2  TIP4A1054      -6.471  17.839  -5.971  1.00  0.00      A    H
ATOM   4216  OM  TIP4A1054      -6.579  17.776  -5.107  1.00  0.00      A     
ATOM   4217  OH2 TIP4A1055      -5.620  15.076  -4.308  1.00  1.00      A    O
ATOM   4218  H1  TIP4A1055      -4.672  15.056  -4.175  1.00  0.00      A    H
ATOM   4219  H2  TIP4A1055      -5.782  15.904  -4.758  1.00  0.00      A    H
ATOM   4220  OM  TIP4A1055      -5.519  15.179  -4.348  1.00  0.00      A     
ATOM   4221  OH2 TIP4A1056      -2.839  14.869  -3.962  1.00  1.00      A    O
ATOM   4222  H1  TIP4A1056      -2.619  14.139  -4.542  1.00  0.00      A    H
ATOM   4223  H2  TIP4A1056      -2.555  15.648  -4.440  1.00  0.00      A    H
ATOM   4224  OM  TIP4A1056      -2.775  14.876  -4.098  1.00  0.00      A     
ATOM   4225  OH2 TIP4A1057      -9.110  19.509  -1.436  1.00  1.00      A    O
ATOM   4226  H1  TIP4A1057      -8.181  19.465  -1.659  1.00  0.00      A    H
ATOM   4227  H2  TIP4A1057      -9.225  18.849  -0.752  1.00  0.00      A    H
ATOM   4228  OM  TIP4A1057      -9.006  19.419  -1.377  1.00  0.00      A     
ATOM   4229  OH2 TIP4A1058      -9.359  22.102  -5.044  1.00  1.00      A    O
ATOM   4230  H1  TIP4A1058      -9.573  21.965  -5.967  1.00  0.00      A    H
ATOM   4231  H2  TIP4A1058      -9.916  22.832  -4.774  1.00  0.00      A    H
ATOM   4232  OM  TIP4A1058      -9.458  22.177  -5.127  1.00  0.00      A     
ATOM   4233  OH2 TIP4A1059      -9.163  23.958  -1.095  1.00  1.00      A    O
ATOM   4234  H1  TIP4A1059      -8.237  24.201  -1.123  1.00  0.00      A    H
ATOM   4235  H2  TIP4A1059      -9.586  24.679  -0.630  1.00  0.00      A    H
ATOM   4236  OM  TIP4A1059      -9.098  24.081  -1.040  1.00  0.00      A     
ATOM   4237  OH2 TIP4A1060      -6.507  19.429  -1.466  1.00  1.00      A    O
ATOM   4238  H1  TIP4A1060      -6.033  18.757  -0.976  1.00  0.00      A    H
ATOM   4239  H2  TIP4A1060      -6.378  20.231  -0.959  1.00  0.00      A    H
ATOM   4240  OM  TIP4A1060      -6.430  19.446  -1.339  1.00  0.00      A     
ATOM   4241  OH2 TIP4A1061      -6.603  22.195  -5.093  1.00  1.00      A    O
ATOM   4242  H1  TIP4A1061      -7.559  22.190  -5.144  1.00  0.00      A    H
ATOM   4243  H2  TIP4A1061      -6.374  21.313  -4.800  1.00  0.00      A    H
ATOM   4244  OM  TIP4A1061      -6.696  22.081  -5.062  1.00  0.00      A     
ATOM   4245  OH2 TIP4A1062      -6.397  23.685  -1.081  1.00  1.00      A    O
ATOM   4246  H1  TIP4A1062      -6.159  24.490  -0.620  1.00  0.00      A    H
ATOM   4247  H2  TIP4A1062      -6.173  22.984  -0.469  1.00  0.00      A    H
ATOM   4248  OM  TIP4A1062      -6.338  23.699  -0.943  1.00  0.00      A     
ATOM   4249  OH2 TIP4A1063      -5.414  19.803  -3.850  1.00  1.00      A    O
ATOM   4250  H1  TIP4A1063      -4.478  19.638  -3.966  1.00  0.00      A    H
ATOM   4251  H2  TIP4A1063      -5.565  19.679  -2.912  1.00  0.00      A    H
ATOM   4252  OM  TIP4A1063      -5.314  19.766  -3.744  1.00  0.00      A     
ATOM   4253  OH2 TIP4A1064      -5.421  24.162  -3.546  1.00  1.00      A    O
ATOM   4254  H1  TIP4A1064      -5.771  23.558  -4.200  1.00  0.00      A    H
ATOM   4255  H2  TIP4A1064      -5.754  23.832  -2.712  1.00  0.00      A    H
ATOM   4256  OM  TIP4A1064      -5.508  24.042  -3.523  1.00  0.00      A     
ATOM   4257  OH2 TIP4A1065      -5.714  21.594   0.396  1.00  1.00      A    O
ATOM   4258  H1  TIP4A1065      -4.768  21.537   0.262  1.00  0.00      A    H
ATOM   4259  H2  TIP4A1065      -5.820  21.648   1.345  1.00  0.00      A    H
ATOM   4260  OM  TIP4A1065      -5.607  21.593   0.500  1.00  0.00      A     
ATOM   4261  OH2 TIP4A1066      -2.715  19.559  -3.698  1.00  1.00      A    O
ATOM   4262  H1  TIP4A1066      -2.342  19.638  -2.820  1.00  0.00      A    H
ATOM   4263  H2  TIP4A1066      -2.489  20.383  -4.130  1.00  0.00      A    H
ATOM   4264  OM  TIP4A1066      -2.638  19.675  -3.641  1.00  0.00      A     
ATOM   4265  OH2 TIP4A1067      -2.744  24.131  -3.440  1.00  1.00      A    O
ATOM   4266  H1  TIP4A1067      -3.696  24.025  -3.438  1.00  0.00      A    H
ATOM   4267  H2  TIP4A1067      -2.510  24.209  -2.515  1.00  0.00      A    H
ATOM   4268  OM  TIP4A1067      -2.836  24.127  -3.321  1.00  0.00      A     
ATOM   4269  OH2 TIP4A1068      -2.991  21.729   0.261  1.00  1.00      A    O
ATOM   4270  H1  TIP4A1068      -2.945  21.135  -0.487  1.00  0.00      A    H
ATOM   4271  H2  TIP4A1068      -2.842  22.597  -0.113  1.00  0.00      A    H
ATOM   4272  OM  TIP4A1068      -2.966  21.765   0.117  1.00  0.00      A     
ATOM   4273  OH2 TIP4A1069      -9.365  28.457  -0.599  1.00  1.00      A    O
ATOM   4274  H1  TIP4A1069      -9.469  28.594  -1.541  1.00  0.00      A    H
ATOM   4275  H2  TIP4A1069      -9.594  29.300  -0.208  1.00  0.00      A    H
ATOM   4276  OM  TIP4A1069      -9.408  28.583  -0.669  1.00  0.00      A     
ATOM   4277  OH2 TIP4A1070      -6.460  28.301  -0.698  1.00  1.00      A    O
ATOM   4278  H1  TIP4A1070      -7.410  28.194  -0.737  1.00  0.00      A    H
ATOM   4279  H2  TIP4A1070      -6.150  27.520  -0.238  1.00  0.00      A    H
ATOM   4280  OM  TIP4A1070      -6.542  28.187  -0.644  1.00  0.00      A     
ATOM   4281  OH2 TIP4A1071      -5.707  26.011   0.527  1.00  1.00      A    O
ATOM   4282  H1  TIP4A1071      -4.754  25.924   0.544  1.00  0.00      A    H
ATOM   4283  H2  TIP4A1071      -5.978  25.874   1.435  1.00  0.00      A    H
ATOM   4284  OM  TIP4A1071      -5.620  25.982   0.645  1.00  0.00      A     
ATOM   4285  OH2 TIP4A1072      -5.499  30.521   0.642  1.00  1.00      A    O
ATOM   4286  H1  TIP4A1072      -5.824  29.793   0.112  1.00  0.00      A    H
ATOM   4287  H2  TIP4A1072      -5.913  30.399   1.497  1.00  0.00      A    H
ATOM   4288  OM  TIP4A1072      -5.594  30.412   0.684  1.00  0.00      A     
ATOM   4289  OH2 TIP4A1073      -3.005  26.007   0.522  1.00  1.00      A    O
ATOM   4290  H1  TIP4A1073      -2.678  25.832   1.404  1.00  0.00      A    H
ATOM   4291  H2  TIP4A1073      -2.387  26.642   0.159  1.00  0.00      A    H
ATOM   4292  OM  TIP4A1073      -2.884  26.066   0.589  1.00  0.00      A     
ATOM   4293  OH2 TIP4A1074      -2.812  30.497   0.876  1.00  1.00      A    O
ATOM   4294  H1  TIP4A1074      -3.752  30.342   0.975  1.00  0.00      A    H
ATOM   4295  H2  TIP4A1074      -2.452  30.349   1.751  1.00  0.00      A    H
ATOM   4296  OM  TIP4A1074      -2.886  30.458   1.001  1.00  0.00      A     
ATOM   4297  OH2 TIP4A1075      -9.412  26.448  -4.952  1.00  1.00      A    O
ATOM   4298  H1  TIP4A1075      -8.473  26.568  -4.808  1.00  0.00      A    H
ATOM   4299  H2  TIP4A1075      -9.625  25.639  -4.487  1.00  0.00      A    H
ATOM   4300  OM  TIP4A1075      -9.319  26.360  -4.874  1.00  0.00      A     
ATOM   4301  OH2 TIP4A1076      -9.411  30.815  -4.759  1.00  1.00      A    O
ATOM   4302  H1  TIP4A1076      -8.467  30.956  -4.696  1.00  0.00      A    H
ATOM   4303  H2  TIP4A1076      -9.793  31.487  -4.196  1.00  0.00      A    H
ATOM   4304  OM  TIP4A1076      -9.339  30.919  -4.679  1.00  0.00      A     
ATOM   4305  OH2 TIP4A1077      -6.698  26.644  -4.613  1.00  1.00      A    O
ATOM   4306  H1  TIP4A1077      -6.207  25.916  -4.233  1.00  0.00      A    H
ATOM   4307  H2  TIP4A1077      -6.311  27.426  -4.220  1.00  0.00      A    H
ATOM   4308  OM  TIP4A1077      -6.585  26.651  -4.514  1.00  0.00      A     
ATOM   4309  OH2 TIP4A1078      -6.706  31.037  -4.327  1.00  1.00      A    O
ATOM   4310  H1  TIP4A1078      -6.459  31.599  -3.592  1.00  0.00      A    H
ATOM   4311  H2  TIP4A1078      -6.275  30.202  -4.145  1.00  0.00      A    H
ATOM   4312  OM  TIP4A1078      -6.619  31.002  -4.210  1.00  0.00      A     
ATOM   4313  OH2 TIP4A1079      -5.494  28.666  -3.233  1.00  1.00      A    O
ATOM   4314  H1  TIP4A1079      -4.541  28.631  -3.151  1.00  0.00      A    H
ATOM   4315  H2  TIP4A1079      -5.819  28.431  -2.365  1.00  0.00      A    H
ATOM   4316  OM  TIP4A1079      -5.413  28.632  -3.111  1.00  0.00      A     
ATOM   4317  OH2 TIP4A1080      -3.021  28.382  -3.147  1.00  1.00      A    O
ATOM   4318  H1  TIP4A1080      -2.569  27.675  -3.606  1.00  0.00      A    H
ATOM   4319  H2  TIP4A1080      -2.556  29.175  -3.412  1.00  0.00      A    H
ATOM   4320  OM  TIP4A1080      -2.904  28.393  -3.239  1.00  0.00      A     
ATOM   4321  OH2 TIP4A1081      -9.314  32.810  -0.431  1.00  1.00      A    O
ATOM   4322  H1  TIP4A1081      -8.357  32.785  -0.420  1.00  0.00      A    H
ATOM   4323  H2  TIP4A1081      -9.581  31.956  -0.093  1.00  0.00      A    H
ATOM   4324  OM  TIP4A1081      -9.226  32.698  -0.387  1.00  0.00      A     
ATOM   4325  OH2 TIP4A1082      -9.308  35.442  -3.984  1.00  1.00      A    O
ATOM   4326  H1  TIP4A1082      -8.389  35.339  -4.233  1.00  0.00      A    H
ATOM   4327  H2  TIP4A1082      -9.313  36.193  -3.391  1.00  0.00      A    H
ATOM   4328  OM  TIP4A1082      -9.191  35.525  -3.939  1.00  0.00      A     
ATOM   4329  OH2 TIP4A1083      -9.204  37.401  -0.108  1.00  1.00      A    O
ATOM   4330  H1  TIP4A1083      -8.304  37.405  -0.433  1.00  0.00      A    H
ATOM   4331  H2  TIP4A1083      -9.243  38.139   0.501  1.00  0.00      A    H
ATOM   4332  OM  TIP4A1083      -9.094  37.496  -0.071  1.00  0.00      A     
ATOM   4333  OH2 TIP4A1084      -6.439  32.975  -0.366  1.00  1.00      A    O
ATOM   4334  H1  TIP4A1084      -5.995  32.260   0.090  1.00  0.00      A    H
ATOM   4335  H2  TIP4A1084      -6.046  33.770  -0.006  1.00  0.00      A    H
ATOM   4336  OM  TIP4A1084      -6.332  32.985  -0.262  1.00  0.00      A     
ATOM   4337  OH2 TIP4A1085      -6.528  35.355  -4.462  1.00  1.00      A    O
ATOM   4338  H1  TIP4A1085      -6.217  35.253  -5.361  1.00  0.00      A    H
ATOM   4339  H2  TIP4A1085      -5.928  34.825  -3.938  1.00  0.00      A    H
ATOM   4340  OM  TIP4A1085      -6.411  35.274  -4.510  1.00  0.00      A     
ATOM   4341  OH2 TIP4A1086      -6.450  37.399  -0.100  1.00  1.00      A    O
ATOM   4342  H1  TIP4A1086      -6.086  38.066   0.484  1.00  0.00      A    H
ATOM   4343  H2  TIP4A1086      -6.189  36.568   0.295  1.00  0.00      A    H
ATOM   4344  OM  TIP4A1086      -6.370  37.378   0.025  1.00  0.00      A     
ATOM   4345  OH2 TIP4A1087      -5.602  33.207  -3.014  1.00  1.00      A    O
ATOM   4346  H1  TIP4A1087      -4.663  33.044  -2.921  1.00  0.00      A    H
ATOM   4347  H2  TIP4A1087      -5.965  33.012  -2.150  1.00  0.00      A    H
ATOM   4348  OM  TIP4A1087      -5.528  33.161  -2.891  1.00  0.00      A     
ATOM   4349  OH2 TIP4A1088      -5.516  37.444  -2.719  1.00  1.00      A    O
ATOM   4350  H1  TIP4A1088      -5.957  36.738  -3.193  1.00  0.00      A    H
ATOM   4351  H2  TIP4A1088      -5.761  37.310  -1.804  1.00  0.00      A    H
ATOM   4352  OM  TIP4A1088      -5.604  37.337  -2.663  1.00  0.00      A     
ATOM   4353  OH2 TIP4A1089      -5.607  35.203   1.033  1.00  1.00      A    O
ATOM   4354  H1  TIP4A1089      -4.757  35.546   1.312  1.00  0.00      A    H
ATOM   4355  H2  TIP4A1089      -6.091  35.071   1.848  1.00  0.00      A    H
ATOM   4356  OM  TIP4A1089      -5.560  35.230   1.173  1.00  0.00      A     
ATOM   4357  OH2 TIP4A1090      -2.945  33.124  -2.844  1.00  1.00      A    O
ATOM   4358  H1  TIP4A1090      -2.472  33.090  -2.013  1.00  0.00      A    H
ATOM   4359  H2  TIP4A1090      -2.523  33.830  -3.332  1.00  0.00      A    H
ATOM   4360  OM  TIP4A1090      -2.830  33.210  -2.800  1.00  0.00      A     
ATOM   4361  OH2 TIP4A1091      -2.730  37.881  -2.620  1.00  1.00      A    O
ATOM   4362  H1  TIP4A1091      -3.682  37.882  -2.722  1.00  0.00      A    H
ATOM   4363  H2  TIP4A1091      -2.588  37.711  -1.689  1.00  0.00      A    H
ATOM   4364  OM  TIP4A1091      -2.834  37.859  -2.514  1.00  0.00      A     
ATOM   4365  OH2 TIP4A1092      -2.862  35.172   1.289  1.00  1.00      A    O
ATOM   4366  H1  TIP4A1092      -2.585  34.380   0.827  1.00  0.00      A    H
ATOM   4367  H2  TIP4A1092      -2.486  35.890   0.781  1.00  0.00      A    H
ATOM   4368  OM  TIP4A1092      -2.778  35.162   1.164  1.00  0.00      A     
ATOM   4369  OH2 TIP4A1093      -9.131  41.869   0.227  1.00  1.00      A    O
ATOM   4370  H1  TIP4A1093      -9.531  41.906  -0.641  1.00  0.00      A    H
ATOM   4371  H2  TIP4A1093      -8.201  41.718   0.058  1.00  0.00      A    H
ATOM   4372  OM  TIP4A1093      -9.063  41.854   0.095  1.00  0.00      A     
ATOM   4373  OH2 TIP4A1094      -6.519  41.780   0.257  1.00  1.00      A    O
ATOM   4374  H1  TIP4A1094      -6.148  41.807  -0.625  1.00  0.00      A    H
ATOM   4375  H2  TIP4A1094      -6.163  40.980   0.643  1.00  0.00      A    H
ATOM   4376  OM  TIP4A1094      -6.426  41.681   0.193  1.00  0.00      A     
ATOM   4377  OH2 TIP4A1095      -5.514  39.364   1.387  1.00  1.00      A    O
ATOM   4378  H1  TIP4A1095      -4.587  39.490   1.588  1.00  0.00      A    H
ATOM   4379  H2  TIP4A1095      -5.933  39.263   2.242  1.00  0.00      A    H
ATOM   4380  OM  TIP4A1095      -5.449  39.367   1.523  1.00  0.00      A     
ATOM   4381  OH2 TIP4A1096      -5.518  44.114   1.620  1.00  1.00      A    O
ATOM   4382  H1  TIP4A1096      -6.062  43.422   1.243  1.00  0.00      A    H
ATOM   4383  H2  TIP4A1096      -5.801  44.172   2.533  1.00  0.00      A    H
ATOM   4384  OM  TIP4A1096      -5.624  44.034   1.689  1.00  0.00      A     
ATOM   4385  OH2 TIP4A1097      -2.526  39.621   1.176  1.00  1.00      A    O
ATOM   4386  H1  TIP4A1097      -2.338  39.792   2.100  1.00  0.00      A    H
ATOM   4387  H2  TIP4A1097      -2.409  40.468   0.747  1.00  0.00      A    H
ATOM   4388  OM  TIP4A1097      -2.487  39.751   1.240  1.00  0.00      A     
ATOM   4389  OH2 TIP4A1098      -2.815  44.097   1.360  1.00  1.00      A    O
ATOM   4390  H1  TIP4A1098      -3.750  44.060   1.562  1.00  0.00      A    H
ATOM   4391  H2  TIP4A1098      -2.395  44.279   2.200  1.00  0.00      A    H
ATOM   4392  OM  TIP4A1098      -2.881  44.116   1.493  1.00  0.00      A     
ATOM   4393  OH2 TIP4A1099      -9.201  40.254  -3.763  1.00  1.00      A    O
ATOM   4394  H1  TIP4A1099      -8.269  40.037  -3.764  1.00  0.00      A    H
ATOM   4395  H2  TIP4A1099      -9.636  39.440  -3.509  1.00  0.00      A    H
ATOM   4396  OM  TIP4A1099      -9.138  40.122  -3.730  1.00  0.00      A     
ATOM   4397  OH2 TIP4A1100      -9.358  44.226  -3.296  1.00  1.00      A    O
ATOM   4398  H1  TIP4A1100      -8.423  44.415  -3.379  1.00  0.00      A    H
ATOM   4399  H2  TIP4A1100      -9.726  45.011  -2.891  1.00  0.00      A    H
ATOM   4400  OM  TIP4A1100      -9.285  44.351  -3.255  1.00  0.00      A     
ATOM   4401  OH2 TIP4A1101      -6.389  39.857  -3.942  1.00  1.00      A    O
ATOM   4402  H1  TIP4A1101      -6.126  39.913  -4.860  1.00  0.00      A    H
ATOM   4403  H2  TIP4A1101      -5.996  39.042  -3.629  1.00  0.00      A    H
ATOM   4404  OM  TIP4A1101      -6.305  39.760  -4.020  1.00  0.00      A     
ATOM   4405  OH2 TIP4A1102      -6.736  44.297  -3.786  1.00  1.00      A    O
ATOM   4406  H1  TIP4A1102      -6.466  44.975  -3.167  1.00  0.00      A    H
ATOM   4407  H2  TIP4A1102      -6.425  43.479  -3.398  1.00  0.00      A    H
ATOM   4408  OM  TIP4A1102      -6.662  44.279  -3.657  1.00  0.00      A     
ATOM   4409  OH2 TIP4A1103      -5.639  42.012  -2.289  1.00  1.00      A    O
ATOM   4410  H1  TIP4A1103      -4.682  42.035  -2.273  1.00  0.00      A    H
ATOM   4411  H2  TIP4A1103      -5.852  41.166  -2.682  1.00  0.00      A    H
ATOM   4412  OM  TIP4A1103      -5.544  41.906  -2.337  1.00  0.00      A     
ATOM   4413  OH2 TIP4A1104      -2.864  42.047  -2.799  1.00  1.00      A    O
ATOM   4414  H1  TIP4A1104      -2.629  41.326  -3.384  1.00  0.00      A    H
ATOM   4415  H2  TIP4A1104      -2.512  42.827  -3.228  1.00  0.00      A    H
ATOM   4416  OM  TIP4A1104      -2.789  42.054  -2.929  1.00  0.00      A     
ATOM   4417  OH2 TIP4A1105      -8.939  46.626   0.486  1.00  1.00      A    O
ATOM   4418  H1  TIP4A1105      -7.986  46.554   0.537  1.00  0.00      A    H
ATOM   4419  H2  TIP4A1105      -9.263  45.827   0.901  1.00  0.00      A    H
ATOM   4420  OM  TIP4A1105      -8.859  46.515   0.546  1.00  0.00      A     
ATOM   4421  OH2 TIP4A1106      -9.105  49.033  -3.309  1.00  1.00      A    O
ATOM   4422  H1  TIP4A1106      -9.449  49.191  -4.188  1.00  0.00      A    H
ATOM   4423  H2  TIP4A1106      -9.358  49.809  -2.809  1.00  0.00      A    H
ATOM   4424  OM  TIP4A1106      -9.181  49.153  -3.357  1.00  0.00      A     
ATOM   4425  OH2 TIP4A1107      -9.600  50.986   0.751  1.00  1.00      A    O
ATOM   4426  H1  TIP4A1107      -8.645  50.991   0.696  1.00  0.00      A    H
ATOM   4427  H2  TIP4A1107      -9.817  51.781   1.238  1.00  0.00      A    H
ATOM   4428  OM  TIP4A1107      -9.506  51.088   0.806  1.00  0.00      A     
ATOM   4429  OH2 TIP4A1108      -6.329  46.543   0.428  1.00  1.00      A    O
ATOM   4430  H1  TIP4A1108      -6.167  45.720   0.887  1.00  0.00      A    H
ATOM   4431  H2  TIP4A1108      -6.028  47.219   1.034  1.00  0.00      A    H
ATOM   4432  OM  TIP4A1108      -6.269  46.524   0.564  1.00  0.00      A     
ATOM   4433  OH2 TIP4A1109      -6.265  48.961  -3.354  1.00  1.00      A    O
ATOM   4434  H1  TIP4A1109      -6.142  48.181  -2.813  1.00  0.00      A    H
ATOM   4435  H2  TIP4A1109      -7.213  49.099  -3.363  1.00  0.00      A    H
ATOM   4436  OM  TIP4A1109      -6.371  48.878  -3.286  1.00  0.00      A     
ATOM   4437  OH2 TIP4A1110      -6.694  50.951   0.692  1.00  1.00      A    O
ATOM   4438  H1  TIP4A1110      -5.988  51.597   0.727  1.00  0.00      A    H
ATOM   4439  H2  TIP4A1110      -6.277  50.126   0.937  1.00  0.00      A    H
ATOM   4440  OM  TIP4A1110      -6.551  50.928   0.728  1.00  0.00      A     
ATOM   4441  OH2 TIP4A1111      -5.881  46.392  -2.369  1.00  1.00      A    O
ATOM   4442  H1  TIP4A1111      -4.924  46.392  -2.362  1.00  0.00      A    H
ATOM   4443  H2  TIP4A1111      -6.128  46.535  -1.456  1.00  0.00      A    H
ATOM   4444  OM  TIP4A1111      -5.790  46.410  -2.252  1.00  0.00      A     
ATOM   4445  OH2 TIP4A1112      -5.585  51.066  -1.848  1.00  1.00      A    O
ATOM   4446  H1  TIP4A1112      -5.826  50.314  -2.389  1.00  0.00      A    H
ATOM   4447  H2  TIP4A1112      -6.044  50.922  -1.020  1.00  0.00      A    H
ATOM   4448  OM  TIP4A1112      -5.675  50.951  -1.811  1.00  0.00      A     
ATOM   4449  OH2 TIP4A1113      -5.577  48.754   1.883  1.00  1.00      A    O
ATOM   4450  H1  TIP4A1113      -4.627  48.655   1.943  1.00  0.00      A    H
ATOM   4451  H2  TIP4A1113      -5.896  48.539   2.759  1.00  0.00      A    H
ATOM   4452  OM  TIP4A1113      -5.496  48.714   2.003  1.00  0.00      A     
ATOM   4453  OH2 TIP4A1114      -2.942  46.508  -1.968  1.00  1.00      A    O
ATOM   4454  H1  TIP4A1114      -2.731  46.521  -1.034  1.00  0.00      A    H
ATOM   4455  H2  TIP4A1114      -2.589  47.331  -2.305  1.00  0.00      A    H
ATOM   4456  OM  TIP4A1114      -2.870  46.615  -1.891  1.00  0.00      A     
ATOM   4457  OH2 TIP4A1115      -2.743  50.826  -1.631  1.00  1.00      A    O
ATOM   4458  H1  TIP4A1115      -3.700  50.827  -1.637  1.00  0.00      A    H
ATOM   4459  H2  TIP4A1115      -2.508  50.877  -0.703  1.00  0.00      A    H
ATOM   4460  OM  TIP4A1115      -2.835  50.833  -1.513  1.00  0.00      A     
ATOM   4461  OH2 TIP4A1116      -2.925  48.596   2.034  1.00  1.00      A    O
ATOM   4462  H1  TIP4A1116      -2.518  47.915   1.498  1.00  0.00      A    H
ATOM   4463  H2  TIP4A1116      -2.584  49.417   1.680  1.00  0.00      A    H
ATOM   4464  OM  TIP4A1116      -2.829  48.613   1.920  1.00  0.00      A     
ATOM   4465  OH2 TIP4A1117      -9.016  55.566   1.073  1.00  1.00      A    O
ATOM   4466  H1  TIP4A1117      -9.301  55.794   0.188  1.00  0.00      A    H
ATOM   4467  H2  TIP4A1117      -9.184  56.353   1.590  1.00  0.00      A    H
ATOM   4468  OM  TIP4A1117      -9.074  55.696   1.025  1.00  0.00      A     
ATOM   4469  OH2 TIP4A1118      -6.186  55.593   1.288  1.00  1.00      A    O
ATOM   4470  H1  TIP4A1118      -7.124  55.429   1.195  1.00  0.00      A    H
ATOM   4471  H2  TIP4A1118      -5.888  54.933   1.914  1.00  0.00      A    H
ATOM   4472  OM  TIP4A1118      -6.268  55.488   1.357  1.00  0.00      A     
ATOM   4473  OH2 TIP4A1119      -5.550  53.092   2.071  1.00  1.00      A    O
ATOM   4474  H1  TIP4A1119      -4.621  53.027   2.293  1.00  0.00      A    H
ATOM   4475  H2  TIP4A1119      -6.006  52.857   2.880  1.00  0.00      A    H
ATOM   4476  OM  TIP4A1119      -5.490  53.053   2.203  1.00  0.00      A     
ATOM   4477  OH2 TIP4A1120      -5.778  57.902   2.771  1.00  1.00      A    O
ATOM   4478  H1  TIP4A1120      -5.842  57.088   2.272  1.00  0.00      A    H
ATOM   4479  H2  TIP4A1120      -6.103  57.677   3.643  1.00  0.00      A    H
ATOM   4480  OM  TIP4A1120      -5.827  57.769   2.819  1.00  0.00      A     
ATOM   4481  OH2 TIP4A1121      -2.937  53.100   2.262  1.00  1.00      A    O
ATOM   4482  H1  TIP4A1121      -2.347  53.091   3.016  1.00  0.00      A    H
ATOM   4483  H2  TIP4A1121      -2.650  53.851   1.742  1.00  0.00      A    H
ATOM   4484  OM  TIP4A1121      -2.824  53.195   2.292  1.00  0.00      A     
ATOM   4485  OH2 TIP4A1122      -2.728  57.771   2.568  1.00  1.00      A    O
ATOM   4486  H1  TIP4A1122      -3.652  57.978   2.706  1.00  0.00      A    H
ATOM   4487  H2  TIP4A1122      -2.401  57.540   3.438  1.00  0.00      A    H
ATOM   4488  OM  TIP4A1122      -2.804  57.768   2.698  1.00  0.00      A     
ATOM   4489  OH2 TIP4A1123      -9.156  53.565  -2.956  1.00  1.00      A    O
ATOM   4490  H1  TIP4A1123      -8.207  53.658  -3.041  1.00  0.00      A    H
ATOM   4491  H2  TIP4A1123      -9.279  52.683  -2.605  1.00  0.00      A    H
ATOM   4492  OM  TIP4A1123      -9.050  53.463  -2.922  1.00  0.00      A     
ATOM   4493  OH2 TIP4A1124      -9.118  57.948  -2.890  1.00  1.00      A    O
ATOM   4494  H1  TIP4A1124      -8.177  57.920  -3.059  1.00  0.00      A    H
ATOM   4495  H2  TIP4A1124      -9.518  57.966  -3.759  1.00  0.00      A    H
ATOM   4496  OM  TIP4A1124      -9.049  57.947  -3.023  1.00  0.00      A     
ATOM   4497  OH2 TIP4A1125      -6.520  53.350  -3.002  1.00  1.00      A    O
ATOM   4498  H1  TIP4A1125      -6.083  52.568  -2.665  1.00  0.00      A    H
ATOM   4499  H2  TIP4A1125      -6.172  54.066  -2.470  1.00  0.00      A    H
ATOM   4500  OM  TIP4A1125      -6.419  53.341  -2.890  1.00  0.00      A     
ATOM   4501  OH2 TIP4A1126      -6.265  57.811  -2.839  1.00  1.00      A    O
ATOM   4502  H1  TIP4A1126      -6.150  58.586  -2.289  1.00  0.00      A    H
ATOM   4503  H2  TIP4A1126      -5.930  57.088  -2.308  1.00  0.00      A    H
ATOM   4504  OM  TIP4A1126      -6.208  57.817  -2.700  1.00  0.00      A     
ATOM   4505  OH2 TIP4A1127      -5.605  55.483  -1.422  1.00  1.00      A    O
ATOM   4506  H1  TIP4A1127      -4.655  55.365  -1.415  1.00  0.00      A    H
ATOM   4507  H2  TIP4A1127      -5.871  55.336  -0.514  1.00  0.00      A    H
ATOM   4508  OM  TIP4A1127      -5.517  55.450  -1.305  1.00  0.00      A     
ATOM   4509  OH2 TIP4A1128      -2.863  55.585  -1.426  1.00  1.00      A    O
ATOM   4510  H1  TIP4A1128      -2.738  54.830  -2.002  1.00  0.00      A    H
ATOM   4511  H2  TIP4A1128      -2.379  56.293  -1.850  1.00  0.00      A    H
ATOM   4512  OM  TIP4A1128      -2.785  55.578  -1.554  1.00  0.00      A     
ATOM   4513  OH2 TIP4A1129      -8.966  60.271   1.042  1.00  1.00      A    O
ATOM   4514  H1  TIP4A1129      -8.043  60.407   1.257  1.00  0.00      A    H
ATOM   4515  H2  TIP4A1129      -9.180  59.421   1.425  1.00  0.00      A    H
ATOM   4516  OM  TIP4A1129      -8.875  60.179   1.118  1.00  0.00      A     
ATOM   4517  OH2 TIP4A1130      -9.127  62.501  -2.507  1.00  1.00      A    O
ATOM   4518  H1  TIP4A1130      -9.277  61.791  -1.883  1.00  0.00      A    H
ATOM   4519  H2  TIP4A1130      -9.865  62.447  -3.114  1.00  0.00      A    H
ATOM   4520  OM  TIP4A1130      -9.240  62.403  -2.505  1.00  0.00      A     
ATOM   4521  OH2 TIP4A1131      -6.289  60.170   1.310  1.00  1.00      A    O
ATOM   4522  H1  TIP4A1131      -6.178  59.393   1.858  1.00  0.00      A    H
ATOM   4523  H2  TIP4A1131      -5.771  60.847   1.744  1.00  0.00      A    H
ATOM   4524  OM  TIP4A1131      -6.209  60.158   1.435  1.00  0.00      A     
ATOM   4525  OH2 TIP4A1132      -6.405  62.508  -2.386  1.00  1.00      A    O
ATOM   4526  H1  TIP4A1132      -7.360  62.473  -2.442  1.00  0.00      A    H
ATOM   4527  H2  TIP4A1132      -6.149  61.628  -2.111  1.00  0.00      A    H
ATOM   4528  OM  TIP4A1132      -6.494  62.391  -2.359  1.00  0.00      A     
ATOM   4529  OH2 TIP4A1133      -5.546  59.936  -1.247  1.00  1.00      A    O
ATOM   4530  H1  TIP4A1133      -4.590  59.912  -1.294  1.00  0.00      A    H
ATOM   4531  H2  TIP4A1133      -5.739  60.019  -0.313  1.00  0.00      A    H
ATOM   4532  OM  TIP4A1133      -5.448  59.943  -1.133  1.00  0.00      A     
ATOM   4533  OH2 TIP4A1134      -5.327  62.252   2.677  1.00  1.00      A    O
ATOM   4534  H1  TIP4A1134      -4.447  62.628   2.672  1.00  0.00      A    H
ATOM   4535  H2  TIP4A1134      -5.557  62.186   3.603  1.00  0.00      A    H
ATOM   4536  OM  TIP4A1134      -5.244  62.291   2.795  1.00  0.00      A     
ATOM   4537  OH2 TIP4A1135      -2.830  59.779  -1.110  1.00  1.00      A    O
ATOM   4538  H1  TIP4A1135      -2.461  59.725  -0.228  1.00  0.00      A    H
ATOM   4539  H2  TIP4A1135      -2.644  60.675  -1.393  1.00  0.00      A    H
ATOM   4540  OM  TIP4A1135      -2.759  59.888  -1.034  1.00  0.00      A     
ATOM   4541  OH2 TIP4A1136      -2.646  62.435   2.903  1.00  1.00      A    O
ATOM   4542  H1  TIP4A1136      -2.425  61.599   2.493  1.00  0.00      A    H
ATOM   4543  H2  TIP4A1136      -2.178  63.089   2.385  1.00  0.00      A    H
ATOM   4544  OM  TIP4A1136      -2.558  62.411   2.784  1.00  0.00      A     
ATOM   4545  OH2 TIP4A1137      -1.726  14.676  -1.660  1.00  1.00      A    O
ATOM   4546  H1  TIP4A1137      -2.003  14.744  -2.574  1.00  0.00      A    H
ATOM   4547  H2  TIP4A1137      -0.775  14.781  -1.690  1.00  0.00      A    H
ATOM   4548  OM  TIP4A1137      -1.640  14.698  -1.781  1.00  0.00      A     
ATOM   4549  OH2 TIP4A1138       0.907  14.924  -1.698  1.00  1.00      A    O
ATOM   4550  H1  TIP4A1138       1.268  15.089  -2.569  1.00  0.00      A    H
ATOM   4551  H2  TIP4A1138       1.316  14.104  -1.421  1.00  0.00      A    H
ATOM   4552  OM  TIP4A1138       1.005  14.839  -1.774  1.00  0.00      A     
ATOM   4553  OH2 TIP4A1139       1.719  12.698  -0.483  1.00  1.00      A    O
ATOM   4554  H1  TIP4A1139       2.668  12.826  -0.495  1.00  0.00      A    H
ATOM   4555  H2  TIP4A1139       1.591  11.821  -0.843  1.00  0.00      A    H
ATOM   4556  OM  TIP4A1139       1.824  12.602  -0.530  1.00  0.00      A     
ATOM   4557  OH2 TIP4A1140       2.074  16.873  -0.335  1.00  1.00      A    O
ATOM   4558  H1  TIP4A1140       1.619  16.254  -0.907  1.00  0.00      A    H
ATOM   4559  H2  TIP4A1140       1.756  16.665   0.544  1.00  0.00      A    H
ATOM   4560  OM  TIP4A1140       1.975  16.767  -0.295  1.00  0.00      A     
ATOM   4561  OH2 TIP4A1141       4.279  12.709  -0.206  1.00  1.00      A    O
ATOM   4562  H1  TIP4A1141       4.720  13.456  -0.610  1.00  0.00      A    H
ATOM   4563  H2  TIP4A1141       4.439  11.982  -0.808  1.00  0.00      A    H
ATOM   4564  OM  TIP4A1141       4.356  12.712  -0.334  1.00  0.00      A     
ATOM   4565  OH2 TIP4A1142       4.774  16.920  -0.061  1.00  1.00      A    O
ATOM   4566  H1  TIP4A1142       3.834  16.740  -0.046  1.00  0.00      A    H
ATOM   4567  H2  TIP4A1142       5.153  16.175  -0.527  1.00  0.00      A    H
ATOM   4568  OM  TIP4A1142       4.702  16.801  -0.119  1.00  0.00      A     
ATOM   4569  OH2 TIP4A1143      -1.897  12.995  -5.546  1.00  1.00      A    O
ATOM   4570  H1  TIP4A1143      -0.985  12.953  -5.260  1.00  0.00      A    H
ATOM   4571  H2  TIP4A1143      -2.238  12.114  -5.392  1.00  0.00      A    H
ATOM   4572  OM  TIP4A1143      -1.824  12.877  -5.490  1.00  0.00      A     
ATOM   4573  OH2 TIP4A1144      -2.014  17.382  -5.231  1.00  1.00      A    O
ATOM   4574  H1  TIP4A1144      -1.060  17.436  -5.185  1.00  0.00      A    H
ATOM   4575  H2  TIP4A1144      -2.318  18.233  -4.914  1.00  0.00      A    H
ATOM   4576  OM  TIP4A1144      -1.931  17.498  -5.185  1.00  0.00      A     
ATOM   4577  OH2 TIP4A1145       0.881  13.095  -5.374  1.00  1.00      A    O
ATOM   4578  H1  TIP4A1145       1.183  13.912  -4.979  1.00  0.00      A    H
ATOM   4579  H2  TIP4A1145       1.274  13.090  -6.248  1.00  0.00      A    H
ATOM   4580  OM  TIP4A1145       0.970  13.199  -5.436  1.00  0.00      A     
ATOM   4581  OH2 TIP4A1146       0.759  17.453  -5.217  1.00  1.00      A    O
ATOM   4582  H1  TIP4A1146       1.158  18.265  -4.905  1.00  0.00      A    H
ATOM   4583  H2  TIP4A1146       0.863  17.484  -6.168  1.00  0.00      A    H
ATOM   4584  OM  TIP4A1146       0.823  17.561  -5.299  1.00  0.00      A     
ATOM   4585  OH2 TIP4A1147       1.892  15.139  -4.329  1.00  1.00      A    O
ATOM   4586  H1  TIP4A1147       2.841  15.012  -4.345  1.00  0.00      A    H
ATOM   4587  H2  TIP4A1147       1.762  16.019  -4.682  1.00  0.00      A    H
ATOM   4588  OM  TIP4A1147       1.997  15.235  -4.375  1.00  0.00      A     
ATOM   4589  OH2 TIP4A1148       4.606  15.030  -4.291  1.00  1.00      A    O
ATOM   4590  H1  TIP4A1148       4.864  14.400  -4.962  1.00  0.00      A    H
ATOM   4591  H2  TIP4A1148       4.799  15.885  -4.678  1.00  0.00      A    H
ATOM   4592  OM  TIP4A1148       4.664  15.059  -4.426  1.00  0.00      A     
ATOM   4593  OH2 TIP4A1149      -1.926  19.504  -1.113  1.00  1.00      A    O
ATOM   4594  H1  TIP4A1149      -1.080  19.128  -1.357  1.00  0.00      A    H
ATOM   4595  H2  TIP4A1149      -2.367  18.809  -0.626  1.00  0.00      A    H
ATOM   4596  OM  TIP4A1149      -1.874  19.367  -1.082  1.00  0.00      A     
ATOM   4597  OH2 TIP4A1150      -1.982  21.972  -5.137  1.00  1.00      A    O
ATOM   4598  H1  TIP4A1150      -2.307  22.235  -5.998  1.00  0.00      A    H
ATOM   4599  H2  TIP4A1150      -2.383  22.593  -4.529  1.00  0.00      A    H
ATOM   4600  OM  TIP4A1150      -2.075  22.085  -5.170  1.00  0.00      A     
ATOM   4601  OH2 TIP4A1151      -1.931  24.007  -0.815  1.00  1.00      A    O
ATOM   4602  H1  TIP4A1151      -0.985  24.106  -0.923  1.00  0.00      A    H
ATOM   4603  H2  TIP4A1151      -2.213  24.825  -0.405  1.00  0.00      A    H
ATOM   4604  OM  TIP4A1151      -1.846  24.124  -0.776  1.00  0.00      A     
ATOM   4605  OH2 TIP4A1152       0.930  19.463  -1.334  1.00  1.00      A    O
ATOM   4606  H1  TIP4A1152       1.592  18.868  -0.982  1.00  0.00      A    H
ATOM   4607  H2  TIP4A1152       1.080  20.289  -0.874  1.00  0.00      A    H
ATOM   4608  OM  TIP4A1152       1.034  19.493  -1.230  1.00  0.00      A     
ATOM   4609  OH2 TIP4A1153       0.974  21.972  -5.102  1.00  1.00      A    O
ATOM   4610  H1  TIP4A1153       0.082  21.718  -5.339  1.00  0.00      A    H
ATOM   4611  H2  TIP4A1153       1.418  21.144  -4.917  1.00  0.00      A    H
ATOM   4612  OM  TIP4A1153       0.917  21.834  -5.109  1.00  0.00      A     
ATOM   4613  OH2 TIP4A1154       0.931  24.060  -1.341  1.00  1.00      A    O
ATOM   4614  H1  TIP4A1154       1.137  24.708  -0.667  1.00  0.00      A    H
ATOM   4615  H2  TIP4A1154       1.379  23.264  -1.052  1.00  0.00      A    H
ATOM   4616  OM  TIP4A1154       1.015  24.041  -1.218  1.00  0.00      A     
ATOM   4617  OH2 TIP4A1155       1.760  19.593  -4.109  1.00  1.00      A    O
ATOM   4618  H1  TIP4A1155       2.695  19.750  -3.981  1.00  0.00      A    H
ATOM   4619  H2  TIP4A1155       1.429  19.389  -3.235  1.00  0.00      A    H
ATOM   4620  OM  TIP4A1155       1.837  19.587  -3.981  1.00  0.00      A     
ATOM   4621  OH2 TIP4A1156       1.817  24.130  -3.821  1.00  1.00      A    O
ATOM   4622  H1  TIP4A1156       1.463  23.310  -4.166  1.00  0.00      A    H
ATOM   4623  H2  TIP4A1156       1.485  24.178  -2.925  1.00  0.00      A    H
ATOM   4624  OM  TIP4A1156       1.730  24.031  -3.751  1.00  0.00      A     
ATOM   4625  OH2 TIP4A1157       1.748  21.808  -0.049  1.00  1.00      A    O
ATOM   4626  H1  TIP4A1157       2.701  21.791   0.043  1.00  0.00      A    H
ATOM   4627  H2  TIP4A1157       1.419  21.635   0.833  1.00  0.00      A    H
ATOM   4628  OM  TIP4A1157       1.828  21.783   0.075  1.00  0.00      A     
ATOM   4629  OH2 TIP4A1158       4.466  19.862  -3.816  1.00  1.00      A    O
ATOM   4630  H1  TIP4A1158       4.856  19.697  -2.958  1.00  0.00      A    H
ATOM   4631  H2  TIP4A1158       4.917  20.641  -4.139  1.00  0.00      A    H
ATOM   4632  OM  TIP4A1158       4.573  19.940  -3.747  1.00  0.00      A     
ATOM   4633  OH2 TIP4A1159       4.691  24.085  -3.586  1.00  1.00      A    O
ATOM   4634  H1  TIP4A1159       4.914  24.949  -3.932  1.00  0.00      A    H
ATOM   4635  H2  TIP4A1159       3.738  24.035  -3.659  1.00  0.00      A    H
ATOM   4636  OM  TIP4A1159       4.598  24.189  -3.640  1.00  0.00      A     
ATOM   4637  OH2 TIP4A1160       4.560  21.712  -0.022  1.00  1.00      A    O
ATOM   4638  H1  TIP4A1160       4.889  21.055  -0.636  1.00  0.00      A    H
ATOM   4639  H2  TIP4A1160       4.905  22.542  -0.350  1.00  0.00      A    H
ATOM   4640  OM  TIP4A1160       4.646  21.734  -0.142  1.00  0.00      A     
ATOM   4641  OH2 TIP4A1161      -1.689  28.147  -0.495  1.00  1.00      A    O
ATOM   4642  H1  TIP4A1161      -2.292  28.084  -1.235  1.00  0.00      A    H
ATOM   4643  H2  TIP4A1161      -1.984  28.918  -0.010  1.00  0.00      A    H
ATOM   4644  OM  TIP4A1161      -1.804  28.238  -0.528  1.00  0.00      A     
ATOM   4645  OH2 TIP4A1162       1.138  28.501  -0.525  1.00  1.00      A    O
ATOM   4646  H1  TIP4A1162       0.183  28.467  -0.479  1.00  0.00      A    H
ATOM   4647  H2  TIP4A1162       1.431  27.769   0.019  1.00  0.00      A    H
ATOM   4648  OM  TIP4A1162       1.054  28.403  -0.450  1.00  0.00      A     
ATOM   4649  OH2 TIP4A1163       1.790  26.078   0.603  1.00  1.00      A    O
ATOM   4650  H1  TIP4A1163       2.739  26.144   0.708  1.00  0.00      A    H
ATOM   4651  H2  TIP4A1163       1.451  26.053   1.499  1.00  0.00      A    H
ATOM   4652  OM  TIP4A1163       1.868  26.084   0.732  1.00  0.00      A     
ATOM   4653  OH2 TIP4A1164       1.957  30.781   0.768  1.00  1.00      A    O
ATOM   4654  H1  TIP4A1164       1.771  29.957   0.320  1.00  0.00      A    H
ATOM   4655  H2  TIP4A1164       1.594  30.665   1.647  1.00  0.00      A    H
ATOM   4656  OM  TIP4A1164       1.887  30.661   0.824  1.00  0.00      A     
ATOM   4657  OH2 TIP4A1165       4.361  25.970   0.315  1.00  1.00      A    O
ATOM   4658  H1  TIP4A1165       4.668  26.023   1.219  1.00  0.00      A    H
ATOM   4659  H2  TIP4A1165       4.742  26.735  -0.114  1.00  0.00      A    H
ATOM   4660  OM  TIP4A1165       4.449  26.074   0.376  1.00  0.00      A     
ATOM   4661  OH2 TIP4A1166       4.584  30.567   0.845  1.00  1.00      A    O
ATOM   4662  H1  TIP4A1166       3.645  30.745   0.815  1.00  0.00      A    H
ATOM   4663  H2  TIP4A1166       4.766  30.387   1.767  1.00  0.00      A    H
ATOM   4664  OM  TIP4A1166       4.487  30.566   0.959  1.00  0.00      A     
ATOM   4665  OH2 TIP4A1167      -1.944  26.485  -4.731  1.00  1.00      A    O
ATOM   4666  H1  TIP4A1167      -0.992  26.514  -4.629  1.00  0.00      A    H
ATOM   4667  H2  TIP4A1167      -2.194  25.620  -4.403  1.00  0.00      A    H
ATOM   4668  OM  TIP4A1167      -1.854  26.378  -4.676  1.00  0.00      A     
ATOM   4669  OH2 TIP4A1168      -1.984  30.844  -4.021  1.00  1.00      A    O
ATOM   4670  H1  TIP4A1168      -1.033  30.896  -4.111  1.00  0.00      A    H
ATOM   4671  H2  TIP4A1168      -2.232  31.671  -3.609  1.00  0.00      A    H
ATOM   4672  OM  TIP4A1168      -1.894  30.956  -3.979  1.00  0.00      A     
ATOM   4673  OH2 TIP4A1169       0.929  26.462  -4.962  1.00  1.00      A    O
ATOM   4674  H1  TIP4A1169       1.280  25.714  -4.480  1.00  0.00      A    H
ATOM   4675  H2  TIP4A1169       1.249  27.227  -4.485  1.00  0.00      A    H
ATOM   4676  OM  TIP4A1169       1.015  26.464  -4.840  1.00  0.00      A     
ATOM   4677  OH2 TIP4A1170       0.760  30.945  -3.935  1.00  1.00      A    O
ATOM   4678  H1  TIP4A1170       1.073  31.576  -3.287  1.00  0.00      A    H
ATOM   4679  H2  TIP4A1170       1.160  30.115  -3.675  1.00  0.00      A    H
ATOM   4680  OM  TIP4A1170       0.851  30.920  -3.819  1.00  0.00      A     
ATOM   4681  OH2 TIP4A1171       1.635  28.402  -3.186  1.00  1.00      A    O
ATOM   4682  H1  TIP4A1171       2.586  28.517  -3.197  1.00  0.00      A    H
ATOM   4683  H2  TIP4A1171       1.418  28.292  -2.260  1.00  0.00      A    H
ATOM   4684  OM  TIP4A1171       1.729  28.402  -3.068  1.00  0.00      A     
ATOM   4685  OH2 TIP4A1172       4.660  28.836  -3.391  1.00  1.00      A    O
ATOM   4686  H1  TIP4A1172       5.245  28.214  -3.822  1.00  0.00      A    H
ATOM   4687  H2  TIP4A1172       4.946  29.693  -3.707  1.00  0.00      A    H
ATOM   4688  OM  TIP4A1172       4.772  28.866  -3.487  1.00  0.00      A     
ATOM   4689  OH2 TIP4A1173      -2.030  33.006  -0.132  1.00  1.00      A    O
ATOM   4690  H1  TIP4A1173      -1.106  32.820  -0.297  1.00  0.00      A    H
ATOM   4691  H2  TIP4A1173      -2.381  32.185   0.215  1.00  0.00      A    H
ATOM   4692  OM  TIP4A1173      -1.957  32.877  -0.108  1.00  0.00      A     
ATOM   4693  OH2 TIP4A1174      -2.000  35.496  -3.886  1.00  1.00      A    O
ATOM   4694  H1  TIP4A1174      -2.325  35.562  -4.784  1.00  0.00      A    H
ATOM   4695  H2  TIP4A1174      -2.321  36.288  -3.456  1.00  0.00      A    H
ATOM   4696  OM  TIP4A1174      -2.083  35.605  -3.946  1.00  0.00      A     
ATOM   4697  OH2 TIP4A1175      -1.929  37.345  -0.107  1.00  1.00      A    O
ATOM   4698  H1  TIP4A1175      -0.973  37.329  -0.140  1.00  0.00      A    H
ATOM   4699  H2  TIP4A1175      -2.139  38.108   0.431  1.00  0.00      A    H
ATOM   4700  OM  TIP4A1175      -1.834  37.441  -0.043  1.00  0.00      A     
ATOM   4701  OH2 TIP4A1176       0.670  32.817  -0.458  1.00  1.00      A    O
ATOM   4702  H1  TIP4A1176       1.252  32.218   0.009  1.00  0.00      A    H
ATOM   4703  H2  TIP4A1176       0.891  33.683  -0.116  1.00  0.00      A    H
ATOM   4704  OM  TIP4A1176       0.772  32.851  -0.355  1.00  0.00      A     
ATOM   4705  OH2 TIP4A1177       0.879  35.441  -3.805  1.00  1.00      A    O
ATOM   4706  H1  TIP4A1177      -0.063  35.296  -3.709  1.00  0.00      A    H
ATOM   4707  H2  TIP4A1177       1.277  34.605  -3.566  1.00  0.00      A    H
ATOM   4708  OM  TIP4A1177       0.809  35.316  -3.762  1.00  0.00      A     
ATOM   4709  OH2 TIP4A1178       0.727  37.383  -0.197  1.00  1.00      A    O
ATOM   4710  H1  TIP4A1178       1.088  38.029   0.410  1.00  0.00      A    H
ATOM   4711  H2  TIP4A1178       1.166  36.565   0.034  1.00  0.00      A    H
ATOM   4712  OM  TIP4A1178       0.829  37.362  -0.090  1.00  0.00      A     
ATOM   4713  OH2 TIP4A1179       1.841  33.180  -2.897  1.00  1.00      A    O
ATOM   4714  H1  TIP4A1179       2.777  33.079  -2.726  1.00  0.00      A    H
ATOM   4715  H2  TIP4A1179       1.432  33.124  -2.032  1.00  0.00      A    H
ATOM   4716  OM  TIP4A1179       1.908  33.160  -2.764  1.00  0.00      A     
ATOM   4717  OH2 TIP4A1180       1.718  37.782  -2.735  1.00  1.00      A    O
ATOM   4718  H1  TIP4A1180       1.401  36.973  -3.135  1.00  0.00      A    H
ATOM   4719  H2  TIP4A1180       1.483  37.702  -1.812  1.00  0.00      A    H
ATOM   4720  OM  TIP4A1180       1.648  37.668  -2.669  1.00  0.00      A     
ATOM   4721  OH2 TIP4A1181       1.592  35.137   1.107  1.00  1.00      A    O
ATOM   4722  H1  TIP4A1181       2.539  35.023   1.191  1.00  0.00      A    H
ATOM   4723  H2  TIP4A1181       1.256  35.012   1.995  1.00  0.00      A    H
ATOM   4724  OM  TIP4A1181       1.670  35.105   1.231  1.00  0.00      A     
ATOM   4725  OH2 TIP4A1182       4.720  33.022  -2.879  1.00  1.00      A    O
ATOM   4726  H1  TIP4A1182       5.020  33.134  -1.977  1.00  0.00      A    H
ATOM   4727  H2  TIP4A1182       5.020  33.810  -3.331  1.00  0.00      A    H
ATOM   4728  OM  TIP4A1182       4.797  33.137  -2.821  1.00  0.00      A     
ATOM   4729  OH2 TIP4A1183       4.508  37.651  -2.655  1.00  1.00      A    O
ATOM   4730  H1  TIP4A1183       3.563  37.747  -2.771  1.00  0.00      A    H
ATOM   4731  H2  TIP4A1183       4.881  38.429  -3.070  1.00  0.00      A    H
ATOM   4732  OM  TIP4A1183       4.435  37.763  -2.723  1.00  0.00      A     
ATOM   4733  OH2 TIP4A1184       4.464  35.132   0.850  1.00  1.00      A    O
ATOM   4734  H1  TIP4A1184       5.002  34.390   0.577  1.00  0.00      A    H
ATOM   4735  H2  TIP4A1184       4.910  35.898   0.488  1.00  0.00      A    H
ATOM   4736  OM  TIP4A1184       4.590  35.136   0.769  1.00  0.00      A     
ATOM   4737  OH2 TIP4A1185      -1.905  41.986  -0.019  1.00  1.00      A    O
ATOM   4738  H1  TIP4A1185      -2.011  42.133  -0.959  1.00  0.00      A    H
ATOM   4739  H2  TIP4A1185      -2.142  42.821   0.383  1.00  0.00      A    H
ATOM   4740  OM  TIP4A1185      -1.949  42.112  -0.088  1.00  0.00      A     
ATOM   4741  OH2 TIP4A1186       0.871  42.082   0.236  1.00  1.00      A    O
ATOM   4742  H1  TIP4A1186      -0.035  41.847   0.036  1.00  0.00      A    H
ATOM   4743  H2  TIP4A1186       1.260  41.275   0.572  1.00  0.00      A    H
ATOM   4744  OM  TIP4A1186       0.805  41.949   0.254  1.00  0.00      A     
ATOM   4745  OH2 TIP4A1187       1.771  39.611   1.230  1.00  1.00      A    O
ATOM   4746  H1  TIP4A1187       2.722  39.524   1.173  1.00  0.00      A    H
ATOM   4747  H2  TIP4A1187       1.568  39.439   2.149  1.00  0.00      A    H
ATOM   4748  OM  TIP4A1187       1.867  39.578   1.340  1.00  0.00      A     
ATOM   4749  OH2 TIP4A1188       1.738  44.231   1.921  1.00  1.00      A    O
ATOM   4750  H1  TIP4A1188       1.305  43.492   1.492  1.00  0.00      A    H
ATOM   4751  H2  TIP4A1188       1.307  44.300   2.773  1.00  0.00      A    H
ATOM   4752  OM  TIP4A1188       1.627  44.145   1.975  1.00  0.00      A     
ATOM   4753  OH2 TIP4A1189       4.681  39.475   1.545  1.00  1.00      A    O
ATOM   4754  H1  TIP4A1189       5.133  39.449   2.388  1.00  0.00      A    H
ATOM   4755  H2  TIP4A1189       4.917  40.324   1.171  1.00  0.00      A    H
ATOM   4756  OM  TIP4A1189       4.769  39.580   1.605  1.00  0.00      A     
ATOM   4757  OH2 TIP4A1190       4.352  44.150   1.623  1.00  1.00      A    O
ATOM   4758  H1  TIP4A1190       3.403  44.236   1.706  1.00  0.00      A    H
ATOM   4759  H2  TIP4A1190       4.649  43.901   2.497  1.00  0.00      A    H
ATOM   4760  OM  TIP4A1190       4.269  44.129   1.744  1.00  0.00      A     
ATOM   4761  OH2 TIP4A1191      -1.741  40.012  -4.068  1.00  1.00      A    O
ATOM   4762  H1  TIP4A1191      -0.828  39.927  -4.344  1.00  0.00      A    H
ATOM   4763  H2  TIP4A1191      -1.927  39.198  -3.601  1.00  0.00      A    H
ATOM   4764  OM  TIP4A1191      -1.648  39.898  -4.044  1.00  0.00      A     
ATOM   4765  OH2 TIP4A1192      -1.630  44.406  -3.497  1.00  1.00      A    O
ATOM   4766  H1  TIP4A1192      -0.758  44.401  -3.103  1.00  0.00      A    H
ATOM   4767  H2  TIP4A1192      -2.080  45.136  -3.073  1.00  0.00      A    H
ATOM   4768  OM  TIP4A1192      -1.576  44.499  -3.392  1.00  0.00      A     
ATOM   4769  OH2 TIP4A1193       1.096  40.116  -4.088  1.00  1.00      A    O
ATOM   4770  H1  TIP4A1193       1.307  39.401  -3.487  1.00  0.00      A    H
ATOM   4771  H2  TIP4A1193       1.276  40.912  -3.586  1.00  0.00      A    H
ATOM   4772  OM  TIP4A1193       1.146  40.127  -3.947  1.00  0.00      A     
ATOM   4773  OH2 TIP4A1194       1.033  44.475  -3.240  1.00  1.00      A    O
ATOM   4774  H1  TIP4A1194       1.325  45.235  -2.737  1.00  0.00      A    H
ATOM   4775  H2  TIP4A1194       1.504  43.736  -2.853  1.00  0.00      A    H
ATOM   4776  OM  TIP4A1194       1.131  44.477  -3.126  1.00  0.00      A     
ATOM   4777  OH2 TIP4A1195       1.882  42.219  -2.324  1.00  1.00      A    O
ATOM   4778  H1  TIP4A1195       2.839  42.254  -2.337  1.00  0.00      A    H
ATOM   4779  H2  TIP4A1195       1.657  42.154  -1.396  1.00  0.00      A    H
ATOM   4780  OM  TIP4A1195       1.976  42.215  -2.207  1.00  0.00      A     
ATOM   4781  OH2 TIP4A1196       4.643  41.973  -2.416  1.00  1.00      A    O
ATOM   4782  H1  TIP4A1196       4.920  41.272  -3.007  1.00  0.00      A    H
ATOM   4783  H2  TIP4A1196       4.949  42.776  -2.837  1.00  0.00      A    H
ATOM   4784  OM  TIP4A1196       4.718  41.985  -2.546  1.00  0.00      A     
ATOM   4785  OH2 TIP4A1197      -2.073  46.567   0.528  1.00  1.00      A    O
ATOM   4786  H1  TIP4A1197      -1.120  46.510   0.451  1.00  0.00      A    H
ATOM   4787  H2  TIP4A1197      -2.368  45.657   0.533  1.00  0.00      A    H
ATOM   4788  OM  TIP4A1197      -1.989  46.443   0.519  1.00  0.00      A     
ATOM   4789  OH2 TIP4A1198      -1.907  48.695  -3.258  1.00  1.00      A    O
ATOM   4790  H1  TIP4A1198      -1.916  49.083  -4.133  1.00  0.00      A    H
ATOM   4791  H2  TIP4A1198      -2.146  49.414  -2.673  1.00  0.00      A    H
ATOM   4792  OM  TIP4A1198      -1.939  48.837  -3.295  1.00  0.00      A     
ATOM   4793  OH2 TIP4A1199      -1.902  50.964   1.165  1.00  1.00      A    O
ATOM   4794  H1  TIP4A1199      -0.965  51.045   0.986  1.00  0.00      A    H
ATOM   4795  H2  TIP4A1199      -2.146  51.804   1.552  1.00  0.00      A    H
ATOM   4796  OM  TIP4A1199      -1.814  51.081   1.192  1.00  0.00      A     
ATOM   4797  OH2 TIP4A1200       0.915  46.263   0.583  1.00  1.00      A    O
ATOM   4798  H1  TIP4A1200       1.268  45.428   0.892  1.00  0.00      A    H
ATOM   4799  H2  TIP4A1200       1.425  46.926   1.049  1.00  0.00      A    H
ATOM   4800  OM  TIP4A1200       1.026  46.240   0.682  1.00  0.00      A     
ATOM   4801  OH2 TIP4A1201       0.702  49.027  -3.019  1.00  1.00      A    O
ATOM   4802  H1  TIP4A1201      -0.246  48.895  -2.995  1.00  0.00      A    H
ATOM   4803  H2  TIP4A1201       0.901  49.165  -3.945  1.00  0.00      A    H
ATOM   4804  OM  TIP4A1201       0.606  49.029  -3.135  1.00  0.00      A     
ATOM   4805  OH2 TIP4A1202       1.050  51.028   0.844  1.00  1.00      A    O
ATOM   4806  H1  TIP4A1202       1.403  51.672   1.458  1.00  0.00      A    H
ATOM   4807  H2  TIP4A1202       1.364  50.186   1.172  1.00  0.00      A    H
ATOM   4808  OM  TIP4A1202       1.136  51.003   0.964  1.00  0.00      A     
ATOM   4809  OH2 TIP4A1203       1.618  46.715  -2.029  1.00  1.00      A    O
ATOM   4810  H1  TIP4A1203       1.358  46.807  -1.113  1.00  0.00      A    H
ATOM   4811  H2  TIP4A1203       1.296  47.512  -2.451  1.00  0.00      A    H
ATOM   4812  OM  TIP4A1203       1.544  46.829  -1.966  1.00  0.00      A     
ATOM   4813  OH2 TIP4A1204       2.032  51.168  -1.664  1.00  1.00      A    O
ATOM   4814  H1  TIP4A1204       1.550  50.444  -2.064  1.00  0.00      A    H
ATOM   4815  H2  TIP4A1204       1.660  51.249  -0.786  1.00  0.00      A    H
ATOM   4816  OM  TIP4A1204       1.922  51.086  -1.604  1.00  0.00      A     
ATOM   4817  OH2 TIP4A1205       1.953  48.603   1.708  1.00  1.00      A    O
ATOM   4818  H1  TIP4A1205       2.904  48.712   1.730  1.00  0.00      A    H
ATOM   4819  H2  TIP4A1205       1.682  48.679   2.623  1.00  0.00      A    H
ATOM   4820  OM  TIP4A1205       2.040  48.627   1.829  1.00  0.00      A     
ATOM   4821  OH2 TIP4A1206       4.428  46.613  -2.137  1.00  1.00      A    O
ATOM   4822  H1  TIP4A1206       3.480  46.745  -2.148  1.00  0.00      A    H
ATOM   4823  H2  TIP4A1206       4.784  47.397  -2.556  1.00  0.00      A    H
ATOM   4824  OM  TIP4A1206       4.352  46.730  -2.193  1.00  0.00      A     
ATOM   4825  OH2 TIP4A1207       4.678  50.920  -1.746  1.00  1.00      A    O
ATOM   4826  H1  TIP4A1207       3.734  51.034  -1.635  1.00  0.00      A    H
ATOM   4827  H2  TIP4A1207       4.761  50.245  -2.419  1.00  0.00      A    H
ATOM   4828  OM  TIP4A1207       4.568  50.849  -1.819  1.00  0.00      A     
ATOM   4829  OH2 TIP4A1208       4.553  48.495   1.858  1.00  1.00      A    O
ATOM   4830  H1  TIP4A1208       5.016  47.820   1.362  1.00  0.00      A    H
ATOM   4831  H2  TIP4A1208       4.811  49.318   1.442  1.00  0.00      A    H
ATOM   4832  OM  TIP4A1208       4.645  48.514   1.741  1.00  0.00      A     
ATOM   4833  OH2 TIP4A1209      -1.912  55.558   1.124  1.00  1.00      A    O
ATOM   4834  H1  TIP4A1209      -2.277  55.556   0.239  1.00  0.00      A    H
ATOM   4835  H2  TIP4A1209      -2.351  56.286   1.563  1.00  0.00      A    H
ATOM   4836  OM  TIP4A1209      -2.015  55.651   1.067  1.00  0.00      A     
ATOM   4837  OH2 TIP4A1210       0.878  55.474   1.066  1.00  1.00      A    O
ATOM   4838  H1  TIP4A1210      -0.055  55.606   1.231  1.00  0.00      A    H
ATOM   4839  H2  TIP4A1210       1.101  54.688   1.565  1.00  0.00      A    H
ATOM   4840  OM  TIP4A1210       0.787  55.391   1.151  1.00  0.00      A     
ATOM   4841  OH2 TIP4A1211       1.790  53.272   2.390  1.00  1.00      A    O
ATOM   4842  H1  TIP4A1211       2.743  53.327   2.331  1.00  0.00      A    H
ATOM   4843  H2  TIP4A1211       1.614  53.111   3.316  1.00  0.00      A    H
ATOM   4844  OM  TIP4A1211       1.889  53.258   2.501  1.00  0.00      A     
ATOM   4845  OH2 TIP4A1212       1.565  57.629   2.792  1.00  1.00      A    O
ATOM   4846  H1  TIP4A1212       1.319  56.842   2.305  1.00  0.00      A    H
ATOM   4847  H2  TIP4A1212       1.246  57.470   3.680  1.00  0.00      A    H
ATOM   4848  OM  TIP4A1212       1.493  57.508   2.843  1.00  0.00      A     
ATOM   4849  OH2 TIP4A1213       4.497  52.987   2.363  1.00  1.00      A    O
ATOM   4850  H1  TIP4A1213       4.798  53.848   2.075  1.00  0.00      A    H
ATOM   4851  H2  TIP4A1213       4.771  52.391   1.666  1.00  0.00      A    H
ATOM   4852  OM  TIP4A1213       4.571  53.021   2.237  1.00  0.00      A     
ATOM   4853  OH2 TIP4A1214       4.364  57.749   2.494  1.00  1.00      A    O
ATOM   4854  H1  TIP4A1214       3.424  57.605   2.603  1.00  0.00      A    H
ATOM   4855  H2  TIP4A1214       4.721  57.686   3.380  1.00  0.00      A    H
ATOM   4856  OM  TIP4A1214       4.289  57.723   2.621  1.00  0.00      A     
ATOM   4857  OH2 TIP4A1215      -1.989  53.478  -3.294  1.00  1.00      A    O
ATOM   4858  H1  TIP4A1215      -1.080  53.442  -2.999  1.00  0.00      A    H
ATOM   4859  H2  TIP4A1215      -2.351  52.623  -3.061  1.00  0.00      A    H
ATOM   4860  OM  TIP4A1215      -1.919  53.364  -3.226  1.00  0.00      A     
ATOM   4861  OH2 TIP4A1216      -1.789  57.884  -2.668  1.00  1.00      A    O
ATOM   4862  H1  TIP4A1216      -0.852  58.036  -2.547  1.00  0.00      A    H
ATOM   4863  H2  TIP4A1216      -2.203  58.697  -2.378  1.00  0.00      A    H
ATOM   4864  OM  TIP4A1216      -1.722  58.008  -2.615  1.00  0.00      A     
ATOM   4865  OH2 TIP4A1217       0.600  53.292  -2.844  1.00  1.00      A    O
ATOM   4866  H1  TIP4A1217       0.903  52.456  -2.492  1.00  0.00      A    H
ATOM   4867  H2  TIP4A1217       1.047  53.953  -2.315  1.00  0.00      A    H
ATOM   4868  OM  TIP4A1217       0.696  53.269  -2.731  1.00  0.00      A     
ATOM   4869  OH2 TIP4A1218       0.983  57.880  -2.561  1.00  1.00      A    O
ATOM   4870  H1  TIP4A1218       1.458  58.578  -2.111  1.00  0.00      A    H
ATOM   4871  H2  TIP4A1218       1.261  57.078  -2.122  1.00  0.00      A    H
ATOM   4872  OM  TIP4A1218       1.079  57.867  -2.447  1.00  0.00      A     
ATOM   4873  OH2 TIP4A1219       1.888  55.464  -1.569  1.00  1.00      A    O
ATOM   4874  H1  TIP4A1219       2.815  55.662  -1.434  1.00  0.00      A    H
ATOM   4875  H2  TIP4A1219       1.518  55.428  -0.688  1.00  0.00      A    H
ATOM   4876  OM  TIP4A1219       1.959  55.486  -1.440  1.00  0.00      A     
ATOM   4877  OH2 TIP4A1220       4.762  55.636  -1.483  1.00  1.00      A    O
ATOM   4878  H1  TIP4A1220       5.128  54.980  -2.076  1.00  0.00      A    H
ATOM   4879  H2  TIP4A1220       5.021  56.475  -1.863  1.00  0.00      A    H
ATOM   4880  OM  TIP4A1220       4.842  55.660  -1.608  1.00  0.00      A     
ATOM   4881  OH2 TIP4A1221      -1.930  60.122   1.578  1.00  1.00      A    O
ATOM   4882  H1  TIP4A1221      -0.973  60.138   1.553  1.00  0.00      A    H
ATOM   4883  H2  TIP4A1221      -2.145  59.280   1.979  1.00  0.00      A    H
ATOM   4884  OM  TIP4A1221      -1.835  60.016   1.626  1.00  0.00      A     
ATOM   4885  OH2 TIP4A1222      -1.954  62.177  -2.476  1.00  1.00      A    O
ATOM   4886  H1  TIP4A1222      -2.251  62.019  -3.372  1.00  0.00      A    H
ATOM   4887  H2  TIP4A1222      -2.144  63.103  -2.320  1.00  0.00      A    H
ATOM   4888  OM  TIP4A1222      -2.016  62.275  -2.571  1.00  0.00      A     
ATOM   4889  OH2 TIP4A1223       0.685  59.944   1.448  1.00  1.00      A    O
ATOM   4890  H1  TIP4A1223       0.889  59.049   1.717  1.00  0.00      A    H
ATOM   4891  H2  TIP4A1223       1.049  60.493   2.144  1.00  0.00      A    H
ATOM   4892  OM  TIP4A1223       0.758  59.900   1.572  1.00  0.00      A     
ATOM   4893  OH2 TIP4A1224       0.723  62.180  -2.266  1.00  1.00      A    O
ATOM   4894  H1  TIP4A1224      -0.229  62.090  -2.311  1.00  0.00      A    H
ATOM   4895  H2  TIP4A1224       1.012  61.421  -1.758  1.00  0.00      A    H
ATOM   4896  OM  TIP4A1224       0.638  62.071  -2.207  1.00  0.00      A     
ATOM   4897  OH2 TIP4A1225       1.811  60.142  -1.021  1.00  1.00      A    O
ATOM   4898  H1  TIP4A1225       2.744  59.933  -0.966  1.00  0.00      A    H
ATOM   4899  H2  TIP4A1225       1.476  59.973  -0.140  1.00  0.00      A    H
ATOM   4900  OM  TIP4A1225       1.888  60.094  -0.901  1.00  0.00      A     
ATOM   4901  OH2 TIP4A1226       2.037  62.125   2.768  1.00  1.00      A    O
ATOM   4902  H1  TIP4A1226       2.987  62.065   2.873  1.00  0.00      A    H
ATOM   4903  H2  TIP4A1226       1.692  62.042   3.657  1.00  0.00      A    H
ATOM   4904  OM  TIP4A1226       2.114  62.106   2.896  1.00  0.00      A     
ATOM   4905  OH2 TIP4A1227       4.543  60.020  -1.023  1.00  1.00      A    O
ATOM   4906  H1  TIP4A1227       4.805  60.116  -0.108  1.00  0.00      A    H
ATOM   4907  H2  TIP4A1227       4.973  60.747  -1.474  1.00  0.00      A    H
ATOM   4908  OM  TIP4A1227       4.632  60.125  -0.963  1.00  0.00      A     
ATOM   4909  OH2 TIP4A1228       4.739  62.080   2.876  1.00  1.00      A    O
ATOM   4910  H1  TIP4A1228       5.151  61.434   2.302  1.00  0.00      A    H
ATOM   4911  H2  TIP4A1228       4.842  62.912   2.413  1.00  0.00      A    H
ATOM   4912  OM  TIP4A1228       4.805  62.103   2.743  1.00  0.00      A     
ATOM   4913  OH2 TIP4A1229       5.569  14.883  -1.394  1.00  1.00      A    O
ATOM   4914  H1  TIP4A1229       4.995  15.074  -2.136  1.00  0.00      A    H
ATOM   4915  H2  TIP4A1229       6.454  14.974  -1.745  1.00  0.00      A    H
ATOM   4916  OM  TIP4A1229       5.609  14.919  -1.534  1.00  0.00      A     
ATOM   4917  OH2 TIP4A1230       8.118  15.102  -1.643  1.00  1.00      A    O
ATOM   4918  H1  TIP4A1230       8.549  15.080  -2.498  1.00  0.00      A    H
ATOM   4919  H2  TIP4A1230       8.313  14.250  -1.253  1.00  0.00      A    H
ATOM   4920  OM  TIP4A1230       8.198  14.990  -1.703  1.00  0.00      A     
ATOM   4921  OH2 TIP4A1231       9.024  12.670  -0.756  1.00  1.00      A    O
ATOM   4922  H1  TIP4A1231       9.960  12.867  -0.713  1.00  0.00      A    H
ATOM   4923  H2  TIP4A1231       8.743  12.644   0.159  1.00  0.00      A    H
ATOM   4924  OM  TIP4A1231       9.108  12.692  -0.634  1.00  0.00      A     
ATOM   4925  OH2 TIP4A1232       9.217  17.130   0.089  1.00  1.00      A    O
ATOM   4926  H1  TIP4A1232       8.943  16.389  -0.451  1.00  0.00      A    H
ATOM   4927  H2  TIP4A1232       8.844  16.951   0.952  1.00  0.00      A    H
ATOM   4928  OM  TIP4A1232       9.134  17.013   0.130  1.00  0.00      A     
ATOM   4929  OH2 TIP4A1233      11.947  12.805  -0.447  1.00  1.00      A    O
ATOM   4930  H1  TIP4A1233      12.431  12.777   0.378  1.00  0.00      A    H
ATOM   4931  H2  TIP4A1233      12.313  13.555  -0.915  1.00  0.00      A    H
ATOM   4932  OM  TIP4A1233      12.056  12.897  -0.401  1.00  0.00      A     
ATOM   4933  OH2 TIP4A1234      11.981  17.180  -0.005  1.00  1.00      A    O
ATOM   4934  H1  TIP4A1234      11.032  17.272   0.070  1.00  0.00      A    H
ATOM   4935  H2  TIP4A1234      12.105  16.439  -0.598  1.00  0.00      A    H
ATOM   4936  OM  TIP4A1234      11.876  17.097  -0.071  1.00  0.00      A     
ATOM   4937  OH2 TIP4A1235       5.267  12.977  -5.783  1.00  1.00      A    O
ATOM   4938  H1  TIP4A1235       6.224  12.981  -5.766  1.00  0.00      A    H
ATOM   4939  H2  TIP4A1235       5.044  12.942  -6.712  1.00  0.00      A    H
ATOM   4940  OM  TIP4A1235       5.361  12.973  -5.900  1.00  0.00      A     
ATOM   4941  OH2 TIP4A1236       5.341  17.309  -5.602  1.00  1.00      A    O
ATOM   4942  H1  TIP4A1236       6.294  17.240  -5.645  1.00  0.00      A    H
ATOM   4943  H2  TIP4A1236       5.180  18.173  -5.222  1.00  0.00      A    H
ATOM   4944  OM  TIP4A1236       5.442  17.411  -5.560  1.00  0.00      A     
ATOM   4945  OH2 TIP4A1237       7.933  12.825  -5.609  1.00  1.00      A    O
ATOM   4946  H1  TIP4A1237       8.362  12.066  -5.214  1.00  0.00      A    H
ATOM   4947  H2  TIP4A1237       8.460  13.572  -5.326  1.00  0.00      A    H
ATOM   4948  OM  TIP4A1237       8.055  12.823  -5.523  1.00  0.00      A     
ATOM   4949  OH2 TIP4A1238       8.062  17.426  -5.389  1.00  1.00      A    O
ATOM   4950  H1  TIP4A1238       8.494  18.108  -4.877  1.00  0.00      A    H
ATOM   4951  H2  TIP4A1238       8.339  17.591  -6.290  1.00  0.00      A    H
ATOM   4952  OM  TIP4A1238       8.152  17.535  -5.439  1.00  0.00      A     
ATOM   4953  OH2 TIP4A1239       9.177  15.139  -4.335  1.00  1.00      A    O
ATOM   4954  H1  TIP4A1239      10.104  15.338  -4.464  1.00  0.00      A    H
ATOM   4955  H2  TIP4A1239       8.728  15.970  -4.485  1.00  0.00      A    H
ATOM   4956  OM  TIP4A1239       9.238  15.270  -4.370  1.00  0.00      A     
ATOM   4957  OH2 TIP4A1240      12.039  14.925  -4.339  1.00  1.00      A    O
ATOM   4958  H1  TIP4A1240      12.466  14.195  -4.786  1.00  0.00      A    H
ATOM   4959  H2  TIP4A1240      12.491  15.703  -4.664  1.00  0.00      A    H
ATOM   4960  OM  TIP4A1240      12.152  14.932  -4.437  1.00  0.00      A     
ATOM   4961  OH2 TIP4A1241       5.512  19.409  -1.382  1.00  1.00      A    O
ATOM   4962  H1  TIP4A1241       6.467  19.473  -1.366  1.00  0.00      A    H
ATOM   4963  H2  TIP4A1241       5.328  18.507  -1.117  1.00  0.00      A    H
ATOM   4964  OM  TIP4A1241       5.611  19.302  -1.346  1.00  0.00      A     
ATOM   4965  OH2 TIP4A1242       5.736  22.052  -4.837  1.00  1.00      A    O
ATOM   4966  H1  TIP4A1242       5.471  22.351  -5.706  1.00  0.00      A    H
ATOM   4967  H2  TIP4A1242       5.348  22.688  -4.235  1.00  0.00      A    H
ATOM   4968  OM  TIP4A1242       5.653  22.172  -4.871  1.00  0.00      A     
ATOM   4969  OH2 TIP4A1243       5.544  23.985  -1.054  1.00  1.00      A    O
ATOM   4970  H1  TIP4A1243       5.297  24.018  -1.978  1.00  0.00      A    H
ATOM   4971  H2  TIP4A1243       5.133  24.759  -0.668  1.00  0.00      A    H
ATOM   4972  OM  TIP4A1243       5.460  24.089  -1.122  1.00  0.00      A     
ATOM   4973  OH2 TIP4A1244       8.404  19.359  -1.552  1.00  1.00      A    O
ATOM   4974  H1  TIP4A1244       8.962  18.716  -1.115  1.00  0.00      A    H
ATOM   4975  H2  TIP4A1244       8.562  20.174  -1.077  1.00  0.00      A    H
ATOM   4976  OM  TIP4A1244       8.496  19.381  -1.435  1.00  0.00      A     
ATOM   4977  OH2 TIP4A1245       8.257  21.795  -5.146  1.00  1.00      A    O
ATOM   4978  H1  TIP4A1245       7.309  21.742  -5.024  1.00  0.00      A    H
ATOM   4979  H2  TIP4A1245       8.595  20.996  -4.742  1.00  0.00      A    H
ATOM   4980  OM  TIP4A1245       8.179  21.686  -5.078  1.00  0.00      A     
ATOM   4981  OH2 TIP4A1246       8.202  23.836  -0.928  1.00  1.00      A    O
ATOM   4982  H1  TIP4A1246       7.247  23.788  -0.878  1.00  0.00      A    H
ATOM   4983  H2  TIP4A1246       8.505  23.025  -0.521  1.00  0.00      A    H
ATOM   4984  OM  TIP4A1246       8.119  23.726  -0.870  1.00  0.00      A     
ATOM   4985  OH2 TIP4A1247       9.188  19.570  -4.094  1.00  1.00      A    O
ATOM   4986  H1  TIP4A1247      10.126  19.759  -4.071  1.00  0.00      A    H
ATOM   4987  H2  TIP4A1247       8.970  19.319  -3.197  1.00  0.00      A    H
ATOM   4988  OM  TIP4A1247       9.280  19.563  -3.977  1.00  0.00      A     
ATOM   4989  OH2 TIP4A1248       8.996  23.979  -3.595  1.00  1.00      A    O
ATOM   4990  H1  TIP4A1248       8.650  23.248  -4.106  1.00  0.00      A    H
ATOM   4991  H2  TIP4A1248       8.640  23.848  -2.717  1.00  0.00      A    H
ATOM   4992  OM  TIP4A1248       8.906  23.869  -3.548  1.00  0.00      A     
ATOM   4993  OH2 TIP4A1249       9.098  21.284   0.077  1.00  1.00      A    O
ATOM   4994  H1  TIP4A1249      10.050  21.382   0.058  1.00  0.00      A    H
ATOM   4995  H2  TIP4A1249       8.871  21.323   1.006  1.00  0.00      A    H
ATOM   4996  OM  TIP4A1249       9.191  21.302   0.193  1.00  0.00      A     
ATOM   4997  OH2 TIP4A1250      11.967  19.658  -4.009  1.00  1.00      A    O
ATOM   4998  H1  TIP4A1250      12.258  19.430  -3.127  1.00  0.00      A    H
ATOM   4999  H2  TIP4A1250      12.402  20.489  -4.198  1.00  0.00      A    H
ATOM   5000  OM  TIP4A1250      12.060  19.735  -3.921  1.00  0.00      A     
ATOM   5001  OH2 TIP4A1251      11.812  24.080  -3.825  1.00  1.00      A    O
ATOM   5002  H1  TIP4A1251      10.873  23.962  -3.684  1.00  0.00      A    H
ATOM   5003  H2  TIP4A1251      12.202  23.957  -2.959  1.00  0.00      A    H
ATOM   5004  OM  TIP4A1251      11.742  24.050  -3.696  1.00  0.00      A     
ATOM   5005  OH2 TIP4A1252      11.807  21.461   0.131  1.00  1.00      A    O
ATOM   5006  H1  TIP4A1252      12.089  20.726  -0.412  1.00  0.00      A    H
ATOM   5007  H2  TIP4A1252      12.228  22.225  -0.262  1.00  0.00      A    H
ATOM   5008  OM  TIP4A1252      11.897  21.465   0.011  1.00  0.00      A     
ATOM   5009  OH2 TIP4A1253       5.374  28.407  -0.721  1.00  1.00      A    O
ATOM   5010  H1  TIP4A1253       4.979  28.575  -1.577  1.00  0.00      A    H
ATOM   5011  H2  TIP4A1253       5.188  29.195  -0.211  1.00  0.00      A    H
ATOM   5012  OM  TIP4A1253       5.300  28.529  -0.765  1.00  0.00      A     
ATOM   5013  OH2 TIP4A1254       8.228  28.426  -0.666  1.00  1.00      A    O
ATOM   5014  H1  TIP4A1254       7.288  28.263  -0.593  1.00  0.00      A    H
ATOM   5015  H2  TIP4A1254       8.637  27.628  -0.333  1.00  0.00      A    H
ATOM   5016  OM  TIP4A1254       8.160  28.303  -0.614  1.00  0.00      A     
ATOM   5017  OH2 TIP4A1255       8.990  26.096   0.472  1.00  1.00      A    O
ATOM   5018  H1  TIP4A1255       8.592  25.342   0.036  1.00  0.00      A    H
ATOM   5019  H2  TIP4A1255       8.613  26.089   1.353  1.00  0.00      A    H
ATOM   5020  OM  TIP4A1255       8.890  25.999   0.529  1.00  0.00      A     
ATOM   5021  OH2 TIP4A1256       9.052  30.535   0.840  1.00  1.00      A    O
ATOM   5022  H1  TIP4A1256       8.737  29.779   0.346  1.00  0.00      A    H
ATOM   5023  H2  TIP4A1256       8.853  30.325   1.754  1.00  0.00      A    H
ATOM   5024  OM  TIP4A1256       8.986  30.411   0.894  1.00  0.00      A     
ATOM   5025  OH2 TIP4A1257      11.736  26.086   0.407  1.00  1.00      A    O
ATOM   5026  H1  TIP4A1257      12.134  26.942   0.247  1.00  0.00      A    H
ATOM   5027  H2  TIP4A1257      10.794  26.242   0.334  1.00  0.00      A    H
ATOM   5028  OM  TIP4A1257      11.666  26.216   0.377  1.00  0.00      A     
ATOM   5029  OH2 TIP4A1258      11.924  30.560   0.536  1.00  1.00      A    O
ATOM   5030  H1  TIP4A1258      10.976  30.578   0.669  1.00  0.00      A    H
ATOM   5031  H2  TIP4A1258      12.081  29.759   0.038  1.00  0.00      A    H
ATOM   5032  OM  TIP4A1258      11.823  30.460   0.490  1.00  0.00      A     
ATOM   5033  OH2 TIP4A1259       5.554  26.468  -4.493  1.00  1.00      A    O
ATOM   5034  H1  TIP4A1259       6.508  26.388  -4.526  1.00  0.00      A    H
ATOM   5035  H2  TIP4A1259       5.312  26.807  -5.355  1.00  0.00      A    H
ATOM   5036  OM  TIP4A1259       5.645  26.502  -4.607  1.00  0.00      A     
ATOM   5037  OH2 TIP4A1260       5.496  31.043  -4.537  1.00  1.00      A    O
ATOM   5038  H1  TIP4A1260       6.438  31.202  -4.473  1.00  0.00      A    H
ATOM   5039  H2  TIP4A1260       5.098  31.760  -4.043  1.00  0.00      A    H
ATOM   5040  OM  TIP4A1260       5.565  31.155  -4.465  1.00  0.00      A     
ATOM   5041  OH2 TIP4A1261       8.187  26.408  -4.950  1.00  1.00      A    O
ATOM   5042  H1  TIP4A1261       8.362  25.522  -4.634  1.00  0.00      A    H
ATOM   5043  H2  TIP4A1261       8.739  26.971  -4.407  1.00  0.00      A    H
ATOM   5044  OM  TIP4A1261       8.280  26.367  -4.840  1.00  0.00      A     
ATOM   5045  OH2 TIP4A1262       8.412  30.823  -4.627  1.00  1.00      A    O
ATOM   5046  H1  TIP4A1262       8.676  31.558  -4.073  1.00  0.00      A    H
ATOM   5047  H2  TIP4A1262       8.662  30.045  -4.130  1.00  0.00      A    H
ATOM   5048  OM  TIP4A1262       8.478  30.817  -4.493  1.00  0.00      A     
ATOM   5049  OH2 TIP4A1263       9.220  28.479  -3.374  1.00  1.00      A    O
ATOM   5050  H1  TIP4A1263      10.153  28.629  -3.221  1.00  0.00      A    H
ATOM   5051  H2  TIP4A1263       8.825  28.520  -2.502  1.00  0.00      A    H
ATOM   5052  OM  TIP4A1263       9.289  28.504  -3.242  1.00  0.00      A     
ATOM   5053  OH2 TIP4A1264      11.985  28.612  -3.052  1.00  1.00      A    O
ATOM   5054  H1  TIP4A1264      12.086  27.858  -3.631  1.00  0.00      A    H
ATOM   5055  H2  TIP4A1264      12.401  29.335  -3.522  1.00  0.00      A    H
ATOM   5056  OM  TIP4A1264      12.051  28.608  -3.186  1.00  0.00      A     
ATOM   5057  OH2 TIP4A1265       5.590  32.970  -0.270  1.00  1.00      A    O
ATOM   5058  H1  TIP4A1265       6.537  32.844  -0.218  1.00  0.00      A    H
ATOM   5059  H2  TIP4A1265       5.224  32.258   0.256  1.00  0.00      A    H
ATOM   5060  OM  TIP4A1265       5.664  32.863  -0.196  1.00  0.00      A     
ATOM   5061  OH2 TIP4A1266       5.564  35.358  -4.052  1.00  1.00      A    O
ATOM   5062  H1  TIP4A1266       5.037  35.467  -4.842  1.00  0.00      A    H
[truncated: 5,244,420 more chars]
